# Supplementary material for: Identifying potential causal effects of age at menopause: a Mendelian randomization phenome-wide association study
Source: Eur J Epidemiol. 2022 Sep 3;37(9):971–82. doi: 10.1007/s10654-022-00903-3 (PMC9529691; doi:10.1007/s10654-022-00903-3)
Supplement: Supplementary file 3 — Supplementary file3 (XLSX 9949 kb) [file 10654_2022_903_MOESM3_ESM.xlsx]

## Sheet: Index
Table S1	Strength of the genetic risk score in predicting age at natural menopause
Table S2	Coefficient for each SNP on age at menopause
Table S3	Findings from the main analysis of the genetic risk score for age at menopause
Table S4	Findings from analysis after excluding correlated SNPs from the genetic risk score for age at menopause
Table S5	Findings from the genetic risk score for age at menopause only including DDR SNPs
Table S6	Findings from the genetic risk score for age at menopause only including non-DDR SNPs
Table S7	Main findings estimated using the genetic risk scores including DDR and non-DDR SNPs
Table S8	Findings from the analysis of the genetic risk score for age at menopause among men

## Sheet: Table S1
Genetic instrument used in analysis	N SNPs included in the the risk score	Median (IQR)	Mean difference in age at menopause in years a	(95% CI)	F statistic	R2
Total genetic risk score	267	237 (232, 242)	-0.17	(-0.18, -0.17)	8126	0.073
Genetic risk score including SNPs involved in DNA damage response	104	116 (112, 119)	-0.18	(-0.19, -0.18)	4674	0.044
Genetic risk score including SNPs not involved in DNA damage response	163	163 (158, 167)	-0.13	(-0.14, -0.13)	3871	0.0364
a The estimates reflect the change per unit increase in the genetic risk score associated with lower age at menopause after adjusting for genomic principal components.

## Sheet: Table S2
rsid	beta	se	pval
rs12651246	0.288308	0.0203749	0
rs353478	0.298826	0.0204102	0
rs3750243	-0.396783	0.0245013	0
rs75770066	1.01914	0.05847	0
rs11668344	-0.465978	0.021117	0
rs16991615	1.06936	0.0421987	0
rs9673473	-0.2455	0.0208097	4.22462e-32
rs9348724	-0.303333	0.0272255	8.18184e-29
rs2844466	-0.231628	0.021163	7.27818e-28
rs2277339	-0.363432	0.0332499	8.55276e-28
rs799903	0.231969	0.0215854	6.35643e-27
rs9438982	-0.230029	0.0218919	8.2235e-26
rs2139178	0.217727	0.0208532	1.65969e-25
rs117146677	-1.02715	0.0986253	2.18848e-25
rs77100210	0.479302	0.0460966	2.61221e-25
rs28416520	-0.194959	0.0206162	3.24447e-21
rs6011452	-0.229656	0.0246214	1.10488e-20
rs62156756	-0.297695	0.0334569	5.78297e-19
rs780088	-0.180113	0.0208231	5.23878e-18
rs138430	0.182825	0.0212962	9.21791e-18
rs7087644	-0.445077	0.0521574	1.44071e-17
rs1991401	-0.188106	0.0221225	1.87303e-17
rs35813302	0.253275	0.0298725	2.30992e-17
rs72823382	-0.19532	0.0231443	3.23431e-17
rs11031006	0.242239	0.0289984	6.70606e-17
rs728900	-0.1658	0.0207525	1.37003e-15
rs12898357	-0.167181	0.0209911	1.6774e-15
rs1565920	0.174689	0.0219576	1.79867e-15
rs11245450	-0.162235	0.0208	6.2609e-15
rs12461110	-0.164726	0.0211798	7.46428e-15
rs1044595	0.162679	0.0209228	7.60126e-15
rs76928871	0.200707	0.0259103	9.55202e-15
rs2241584	-0.16345	0.0211119	9.869e-15
rs4668354	0.162193	0.0210415	1.28725e-14
rs9796	-0.157481	0.0204433	1.33796e-14
rs7322160	0.167933	0.0218088	1.37013e-14
rs349306	0.240061	0.031206	1.45243e-14
rs112190116	0.727294	0.097708	9.87822e-14
rs76540949	-0.148858	0.0203899	2.88546e-13
rs72755295	0.420205	0.0577274	3.3838e-13
rs2173885	-0.162849	0.0230468	1.6047e-12
rs2108839	-0.153929	0.0219214	2.20317e-12
rs274701	-0.145252	0.0206991	2.27609e-12
rs35067339	-0.17502	0.0252412	4.11832e-12
rs236117	-0.219537	0.03245	1.33638e-11
rs10734411	-0.137416	0.0203667	1.51619e-11
rs11670032	-0.194693	0.0289083	1.64964e-11
rs12447180	0.147108	0.0218958	1.84477e-11
rs7308068	-0.137107	0.0204888	2.21547e-11
rs34856659	0.156348	0.0238851	5.94396e-11
rs147068659	0.911428	0.139252	5.96976e-11
rs4143333	-0.222101	0.0342268	8.6748e-11
rs1713426	-0.142849	0.0221776	1.19089e-10
rs2942371	-0.200284	0.0311872	1.35072e-10
rs112869704	0.141153	0.0219851	1.36526e-10
rs4679244	-0.133352	0.020779	1.38988e-10
rs62054610	0.24756	0.0393979	3.32211e-10
rs783562	0.132419	0.0211525	3.86032e-10
rs117431243	-0.312638	0.0504989	6.00182e-10
rs16830019	0.143009	0.0232542	7.78612e-10
rs4879656	-0.129093	0.0210087	8.0397e-10
rs2056726	-0.15174	0.0247806	9.19696e-10
rs1635506	0.125264	0.020464	9.32037e-10
rs10854167	-0.149761	0.0249132	1.84627e-09
rs2293269	0.126623	0.0214617	3.64795e-09
rs375453823	0.122503	0.02109	6.31774e-09
rs12459191	-0.159323	0.0274827	6.76287e-09
rs6054257	0.145872	0.0251964	7.0837e-09
rs138114862	-0.125246	0.0216526	7.30089e-09
rs72827480	0.118887	0.0208447	1.17733e-08
rs6430545	-0.119434	0.020942	1.1798e-08
rs10521305	0.246025	0.04316	1.19916e-08
rs6473979	-0.260186	0.0460816	1.64465e-08
rs1476164	-0.138859	0.024689	1.86702e-08
rs8109672	0.155845	0.0277117	1.87274e-08
rs73264416	0.212172	0.0380366	2.4375e-08
rs6793835	-0.128791	0.0232288	2.95569e-08
rs2052160	-0.181909	0.0330037	3.56077e-08
rs34978822	0.391386	0.0712724	3.99687e-08
rs851797	0.144672	0.0263856	4.19204e-08
rs17680522	0.122726	0.0223984	4.28195e-08
rs10823203	-0.138925	0.0254207	4.63859e-08
rs10255049	-0.120353	0.0220954	5.13509e-08
rs200293726	0.120354	0.0221725	5.70911e-08
rs4731541	-0.114178	0.0210693	6.001e-08
rs746748	0.216816	0.0400328	6.10969e-08
rs1815198	-0.114839	0.0212633	6.64928e-08
rs72708144	0.276731	0.0513035	6.90589e-08
rs56225015	0.171646	0.0319614	7.872e-08
rs11571815	-0.565844	0.105967	9.3238e-08
rs222859	0.136524	0.0255673	9.3259e-08
rs6736096	0.107925	0.0203626	1.15943e-07
rs67600408	0.174527	0.0331086	1.35699e-07
rs61488898	-0.331883	0.0630011	1.3828e-07
rs74701710	-0.233322	0.0445231	1.60482e-07
rs8045589	-0.106782	0.0204061	1.67245e-07
rs9470134	0.111165	0.021499	2.33634e-07
rs113967617	0.145002	0.0280774	2.41696e-07
rs2376898	-0.126344	0.0245491	2.65747e-07
rs6727266	0.104682	0.0204238	2.97292e-07
rs7414807	0.107716	0.0210304	3.02976e-07
rs2147220	0.109564	0.0214181	3.13493e-07
rs2885255	-0.10509	0.0208824	4.85043e-07
rs7539755	-0.103319	0.0206347	5.53606e-07
rs3130040	-0.177047	0.0354199	5.78702e-07
rs41272475	0.749681	0.151015	6.90696e-07
rs344018	-0.102784	0.0207709	7.49229e-07
rs4716056	0.103803	0.0210187	7.88149e-07
rs61913600	0.105294	0.0213449	8.1111e-07
rs371125724	-0.164638	0.0336091	9.66594e-07
rs10477172	0.0991027	0.0204207	1.21759e-06
rs4972504	0.107587	0.0222808	1.37638e-06
rs74430332	0.297195	0.0616127	1.41192e-06
rs569145577	-0.64943	0.135602	1.67652e-06
rs139906882	0.463308	0.0970199	1.79607e-06
rs7728833	-0.0970131	0.0203561	1.88362e-06
rs80167918	-0.318023	0.0668279	1.94976e-06
rs5030755	-0.147411	0.0311474	2.21851e-06
rs58065489	-0.128063	0.0271391	2.37581e-06
rs28652789	-0.116395	0.0246668	2.37687e-06
rs3735828	-0.0996267	0.0212681	2.81233e-06
rs10406053	0.114686	0.02457	3.04933e-06
rs76623841	0.176112	0.0378582	3.29313e-06
rs10883451	0.0945274	0.0203854	3.53924e-06
rs12046563	-0.110752	0.0239145	3.6403e-06
rs2392836	-0.0976618	0.0210935	3.66193e-06
rs6719012	-0.0952775	0.0206274	3.86084e-06
rs190043078	-0.114006	0.0246884	3.88318e-06
rs62025270	0.110308	0.023917	3.99103e-06
rs888694	-0.169388	0.0367971	4.16327e-06
rs200448	-0.0948262	0.0206303	4.30241e-06
rs73078112	-0.282812	0.0620468	5.16921e-06
rs5754100	0.118878	0.0261082	5.28785e-06
rs11744866	0.0975228	0.0216686	6.78185e-06
rs4852777	-0.0928347	0.0208055	8.12738e-06
rs394448	-0.0904221	0.0204842	1.01466e-05
rs483508	0.0923111	0.021007	1.11244e-05
rs61069255	-0.102926	0.0234925	1.18127e-05
rs12879626	-0.0918935	0.0209766	1.18381e-05
rs13070791	0.0897008	0.0205935	1.32724e-05
rs112727324	0.0954444	0.0219655	1.39285e-05
rs9990489	-0.0907136	0.0208865	1.40573e-05
rs606920	0.115431	0.0266683	1.50341e-05
rs10743724	0.0880217	0.0203917	1.58631e-05
rs34609096	-0.0881177	0.0204626	1.66168e-05
rs112326803	0.258037	0.0602311	1.83631e-05
rs372721829	0.464331	0.108584	1.90253e-05
rs2013	0.119768	0.02803	1.93174e-05
rs3796624	0.106022	0.0248321	1.96059e-05
rs10899493	0.118677	0.0278863	2.08551e-05
rs7928823	-0.0883938	0.0207949	2.13251e-05
rs7266248	0.108711	0.0255872	2.1527e-05
rs6810489	-0.0880976	0.0208902	2.47604e-05
rs11071756	0.124482	0.0296568	2.70192e-05
rs1889921	-0.0856732	0.0204333	2.75742e-05
rs6930435	0.0972264	0.0232404	2.87273e-05
rs11075466	0.113929	0.027267	2.9398e-05
rs6490269	0.0848615	0.0203921	3.16437e-05
rs73413716	0.155002	0.0372934	3.23718e-05
rs10743271	-0.0948377	0.0228802	3.4014e-05
rs11542373	0.0999099	0.0241546	3.53271e-05
rs6470598	-0.102528	0.0247925	3.54541e-05
rs11102802	0.0959637	0.0232276	3.60754e-05
rs34591978	0.107442	0.026221	4.17813e-05
rs375846854	0.127199	0.0310871	4.28567e-05
rs10804920	-0.0826728	0.0206132	6.05912e-05
rs11642909	0.0876759	0.0219081	6.28549e-05
rs689816	0.0884918	0.022218	6.81295e-05
rs7249357	-0.102413	0.0257773	7.10243e-05
rs7779	0.155559	0.0392337	7.34658e-05
rs12825762	-0.0801322	0.020474	9.08903e-05
rs7943302	-0.099625	0.0255653	9.7498e-05
rs4148974	-0.166339	0.0427241	9.89396e-05
rs10997819	0.0832561	0.0215134	0.000108921
rs10764106	-0.0787526	0.0203779	0.000111338
rs8073434	0.0978286	0.025605	0.000133162
rs376442546	-0.544591	0.143202	0.000143061
rs424223	0.0878014	0.0232419	0.000158358
rs10154963	-0.0854549	0.0226224	0.000158531
rs1986616	0.0768723	0.0204079	0.00016545
rs9272211	-0.189722	0.0506449	0.000179689
rs7515939	-0.0810672	0.0216648	0.00018274
rs7610102	-0.0808894	0.0216287	0.000184186
rs7091889	0.0932199	0.0249533	0.000187242
rs10818873	0.161295	0.0433749	0.00020041
rs80047570	-0.0846415	0.022907	0.000219997
rs34675186	0.367307	0.0998652	0.000235166
rs1969713	0.124218	0.0338363	0.000241579
rs2272805	-0.105946	0.0289439	0.000251953
rs57259875	0.0862044	0.0235532	0.000252347
rs112898082	0.0853535	0.0233392	0.000255225
rs191031532	-0.449467	0.123211	0.00026448
rs72934556	0.11172	0.030734	0.000278036
rs4786509	-0.0795859	0.0221905	0.000335314
rs1826838	0.0753977	0.0210234	0.000335477
rs10219645	-0.0781197	0.0218609	0.00035242
rs62445870	0.243893	0.0685186	0.000371712
rs12133213	-0.0735753	0.0208402	0.000415038
rs10795520	-0.0730951	0.0209241	0.000477218
rs515650	-0.0714645	0.0205399	0.000502924
rs10409547	-0.0731487	0.0211747	0.000551473
rs7558434	0.0706198	0.0205838	0.000601935
rs762643	-0.0683727	0.020515	0.000860011
rs3736830	0.0963441	0.0289951	0.000891602
rs6824237	-0.0778501	0.0236589	0.00100036
rs11582336	-0.0825902	0.0251173	0.00100872
rs2958663	-0.0678471	0.0207645	0.00108555
rs12487736	-0.066778	0.0206649	0.00123192
rs716886	0.0697747	0.0216769	0.00128744
rs12636454	0.0764691	0.023877	0.00136223
rs6569648	-0.0765103	0.0239157	0.00137871
rs4653680	0.0645999	0.0204406	0.00157613
rs148681796	0.298302	0.0944207	0.00158202
rs8025068	-0.080541	0.0255005	0.00158679
rs1545597	-0.0668803	0.0212755	0.0016697
rs10198789	-0.0648186	0.0207329	0.00177034
rs12868295	-0.0647252	0.0207052	0.00177231
rs2061834	-0.0821827	0.0263329	0.0018034
rs502258	0.0678751	0.0219948	0.00202953
rs8101859	0.0719043	0.0233323	0.00205841
rs9968117	0.0961762	0.0313342	0.00214569
rs2581458	0.080907	0.0264294	0.00220476
rs111637825	-0.127776	0.0419338	0.00231131
rs2736609	0.0640057	0.0211982	0.00253348
rs9348752	0.100451	0.0332847	0.00254564
rs55873183	0.120334	0.0400018	0.00262848
rs11400191	-0.0617199	0.0205962	0.00273017
rs17206591	-0.0607616	0.0205291	0.00307926
rs112097885	-0.0742361	0.0253964	0.00346647
rs62244773	-0.0649162	0.0222089	0.00346768
rs1264191	-0.0791788	0.0271077	0.00349105
rs2359811	0.0829484	0.0287874	0.00395981
rs6578283	-0.064331	0.0224273	0.00412602
rs10070308	-0.0806244	0.0283096	0.00440108
rs35529153	0.0600608	0.0211641	0.00454246
rs78566820	-0.349292	0.123129	0.00455772
rs5746740	0.075086	0.0265739	0.0047208
rs71126035	-0.0642797	0.0228414	0.00489112
rs11767307	-0.0671121	0.0240021	0.00517332
rs9272982	-0.0807898	0.0291694	0.00561226
rs112866529	-0.0713262	0.0259691	0.00602299
rs11699793	-0.0905311	0.0339121	0.00759575
rs12605881	0.0551839	0.0208019	0.00798319
rs5762852	0.0758993	0.0286688	0.00811129
rs148807049	-0.0832448	0.0314524	0.00812968
rs8035724	0.0545192	0.0206414	0.00826106
rs2023778	0.0634211	0.0240152	0.0082705
rs67893326	-0.061565	0.0234309	0.00860249
rs45547534	-0.19499	0.0751323	0.00945255
rs28473132	0.0608963	0.0237866	0.0104652
rs142239484	-0.284142	0.112237	0.0113551
rs8045027	-0.0504632	0.020502	0.013842
rs73307923	0.0829354	0.0348793	0.017419
rs62193239	-0.051295	0.0218976	0.0191572
rs1467044	-0.0476736	0.0204317	0.0196336
rs12053063	0.0525064	0.0227182	0.0208236
rs7698733	-0.0440985	0.0204617	0.0311506
rs9975728	-0.0649891	0.0303382	0.0321837
rs145615497	0.165058	0.0814745	0.0427791
rs17425341	-0.0427978	0.0214922	0.0464479
rs199638788	-0.0444502	0.0225627	0.0488329
rs10769315	-0.0489584	0.024962	0.0498447
rs62356073	-0.0377803	0.0206389	0.0671722
rs7748483	-0.0965384	0.0536739	0.0720832
rs4800141	0.0344427	0.021303	0.105925
rs7318091	-0.0330599	0.0208168	0.112259
rs140353819	0.518486	0.355174	0.144346

## Sheet: Table S3
varname	description	vartype	n	beta	lower	upper	pvalue	restype	fdr_sign	bonf_sign
3536	Age started hormone-replacement therapy (HRT)	INTEGER	63973	-0.0158925	-0.0168882	-0.0148968	0	LINEAR	1	1
2814	Ever used hormone-replacement therapy (HRT)	CAT-SIN	109406/71430(180836)	0.0187328	0.0172998	0.0201667	0	LOGISTIC-BINARY	1	1
21050	Degree bothered by menstrual cramps or other problems with period in the last 3 months	CAT-SIN	21008	-0.048809	-0.0514227	-0.0461953	0	ORDERED-LOGISTIC	1	1
132146	Date N92 first reported (excessive, frequent and irregular menstruation)	DATE	161578/19688(181266)	-0.0145519	-0.0166179	-0.0124863	0	LOGISTIC-BINARY	1	1
41245#1380	Main speciality of consultant (recoded): Gynaecology	CAT-MUL	131231/49548(180779)	-0.0100251	-0.0114615	-0.008589	0	LOGISTIC-BINARY	1	1
30750	Glycated haemoglobin (HbA1c)	CONTINUOUS	172694	0.0040441	0.00343784	0.00465036	0	LINEAR	1	1
41246#1580	Treatment speciality of consultant (recoded): Gynaecology	CAT-MUL	118814/56521(175335)	-0.00915409	-0.0105426	-0.00776587	3.34783e-38	LOGISTIC-BINARY	1	1
3546	Age last used hormone-replacement therapy (HRT)	INTEGER	53229	-0.00631815	-0.0072883	-0.00534799	2.93218e-37	LINEAR	1	1
131688	Date K90 first reported (intestinal malabsorption)	DATE	179124/2142(181266)	0.0373905	0.0315086	0.0432771	1.32382e-35	LOGISTIC-BINARY	1	1
30180	Lymphocyte percentage	CONTINUOUS	175238	0.0038813	0.00324133	0.00452127	1.42537e-32	LINEAR	1	1
30140	Neutrophill count	CONTINUOUS	175235	-0.00377785	-0.004419	-0.0031367	7.67976e-31	LINEAR	1	1
30610	Alkaline phosphatase	CONTINUOUS	172737	0.00361546	0.0030004	0.00423052	1.05933e-30	LINEAR	1	1
2834	Bilateral oophorectomy (both ovaries removed)	CAT-SIN	164112/14740(178852)	-0.0127079	-0.0150347	-0.0103813	9.63147e-27	LOGISTIC-BINARY	1	1
41210#Q221	Operative procedures - secondary OPCS4: Q22.1 Bilateral salpingoophorectomy	CAT-MUL	173421/7845(181266)	-0.0167756	-0.0198745	-0.0136763	2.69144e-26	LOGISTIC-BINARY	1	1
20004#1355	Operation code: bilateral oophorectomy	CAT-MUL	166942/14307(181249)	-0.0122853	-0.0146404	-0.00993027	1.53926e-24	LOGISTIC-BINARY	1	1
30200	Neutrophill percentage	CONTINUOUS	175238	-0.00332401	-0.00396372	-0.0026843	2.368e-24	LINEAR	1	1
2824	Age at hysterectomy	INTEGER	33723	-0.00714899	-0.00855332	-0.00574466	2.05246e-23	LINEAR	1	1
132130	Date N84 first reported (polyp of female genital tract)	DATE	168798/12468(181266)	-0.0126338	-0.0151274	-0.0101401	3.08484e-23	LOGISTIC-BINARY	1	1
41272#Q074	Operative procedures - OPCS4: Q07.4 Total abdominal hysterectomy NEC	CAT-MUL	172697/8569(181266)	-0.0147011	-0.0176757	-0.0117262	3.45182e-22	LOGISTIC-BINARY	1	1
41272#Q221	Operative procedures - OPCS4: Q22.1 Bilateral salpingoophorectomy	CAT-MUL	171823/9443(181266)	-0.0139494	-0.0167879	-0.0111106	5.86422e-22	LOGISTIC-BINARY	1	1
41200#Q074	Operative procedures - main OPCS4: Q07.4 Total abdominal hysterectomy NEC	CAT-MUL	172908/8358(181266)	-0.0146869	-0.017697	-0.0116765	1.14882e-21	LOGISTIC-BINARY	1	1
30000	White blood cell (leukocyte) count	CONTINUOUS	175546	-0.00305258	-0.0036939	-0.00241127	1.07796e-20	LINEAR	1	1
30720	Cystatin C	CONTINUOUS	172700	0.00281	0.00221713	0.00340286	1.56445e-20	LINEAR	1	1
3148	Heel bone mineral density (BMD)	CONTINUOUS	104519	-0.00384016	-0.00465314	-0.00302718	2.11927e-20	LINEAR	1	1
78	Heel bone mineral density (BMD) T-score, automated	CONTINUOUS	104529	-0.00383515	-0.00464814	-0.00302216	2.37522e-20	LINEAR	1	1
3147	Heel quantitative ultrasound index (QUI), direct entry	CONTINUOUS	104529	-0.00383503	-0.00464802	-0.00302203	2.38196e-20	LINEAR	1	1
30670	Urea	CONTINUOUS	172613	0.00288144	0.00226959	0.00349329	2.72888e-20	LINEAR	1	1
3144	Heel Broadband ultrasound attenuation, direct entry	CONTINUOUS	104525	-0.00377534	-0.00459137	-0.00295932	1.23349e-19	LINEAR	1	1
41272#Q181	Operative procedures - OPCS4: Q18.1 Diagnostic endoscopic examination of uterus and biopsy of lesion of uterus	CAT-MUL	174450/6816(181266)	-0.0144095	-0.017729	-0.0110894	1.7809e-17	LOGISTIC-BINARY	1	1
20004#1357	Operation code: hysterectomy	CAT-MUL	147385/33864(181249)	-0.00710821	-0.00876162	-0.00545496	3.55341e-17	LOGISTIC-BINARY	1	1
131964	Date M81 first reported (osteoporosis without pathological fracture)	DATE	168292/12974(181266)	0.0107153	0.00822116	0.0132107	3.817e-17	LOGISTIC-BINARY	1	1
30830	SHBG	CONTINUOUS	155175	-0.00287972	-0.00355981	-0.00219962	1.05694e-16	LINEAR	1	1
21026	Discomfort/pain occurring only during menstrual bleed	CAT-SIN	14982/716(15698)	-0.0411787	-0.0519132	-0.0304885	4.85837e-14	LOGISTIC-BINARY	1	1
4120	Heel broadband ultrasound attenuation (right)	CONTINUOUS	57039	-0.00420232	-0.00530333	-0.00310131	7.48608e-14	LINEAR	1	1
4105	Heel bone mineral density (BMD) (left)	CONTINUOUS	57031	-0.00406033	-0.00515636	-0.00296429	3.8933e-13	LINEAR	1	1
4124	Heel bone mineral density (BMD) (right)	CONTINUOUS	57028	-0.00405275	-0.00514745	-0.00295806	4.02936e-13	LINEAR	1	1
4123	Heel quantitative ultrasound index (QUI), direct entry (right)	CONTINUOUS	57040	-0.00404077	-0.0051354	-0.00294614	4.70537e-13	LINEAR	1	1
4125	Heel bone mineral density (BMD) T-score, automated (right)	CONTINUOUS	57040	-0.00404039	-0.00513502	-0.00294576	4.72889e-13	LINEAR	1	1
4106	Heel bone mineral density (BMD) T-score, automated (left)	CONTINUOUS	57041	-0.00402791	-0.00512392	-0.00293189	5.95733e-13	LINEAR	1	1
4104	Heel quantitative ultrasound index (QUI), direct entry (left)	CONTINUOUS	57041	-0.00402778	-0.00512379	-0.00293177	5.96692e-13	LINEAR	1	1
41272#Q171	Operative procedures - OPCS4: Q17.1 Endoscopic resection of lesion of uterus	CAT-MUL	175366/5900(181266)	-0.0130331	-0.0165872	-0.00947818	6.64575e-13	LOGISTIC-BINARY	1	1
41272#Q121	Operative procedures - OPCS4: Q12.1 Introduction of intrauterine contraceptive device	CAT-MUL	177962/3304(181266)	-0.017385	-0.0221536	-0.0126158	8.9645e-13	LOGISTIC-BINARY	1	1
4101	Heel broadband ultrasound attenuation (left)	CONTINUOUS	57040	-0.00395884	-0.00505999	-0.00285769	1.85444e-12	LINEAR	1	1
6153#4	Medication for cholesterol, blood pressure, diabetes, or take exogenous hormones": Hormone replacement therapy	CAT-MUL	166910/13488(180398)	0.00866022	0.00624923	0.0110721	1.9376e-12	LOGISTIC-BINARY	1	1
41200#Q171	Operative procedures - main OPCS4: Q17.1 Endoscopic resection of lesion of uterus	CAT-MUL	175752/5514(181266)	-0.0131744	-0.0168464	-0.00950141	2.04965e-12	LOGISTIC-BINARY	1	1
30800	Oestradiol	CONTINUOUS	38062	-0.0048807	-0.00624089	-0.00352051	2.0543e-12	LINEAR	1	1
3084	Heel bone mineral density (BMD), manual entry	CONTINUOUS	15903	-0.00710279	-0.00918382	-0.00502176	2.30494e-11	LINEAR	1	1
3720	Menstruating today	CAT-SIN	40565/7105(47670)	-0.0120226	-0.0155501	-0.00849592	2.37407e-11	LOGISTIC-BINARY	1	1
41272#Q188	Operative procedures - OPCS4: Q18.8 Other specified diagnostic endoscopic examination of uterus	CAT-MUL	176392/4874(181266)	-0.0132711	-0.0171718	-0.0093693	2.60245e-11	LOGISTIC-BINARY	1	1
41200#Q181	Operative procedures - main OPCS4: Q18.1 Diagnostic endoscopic examination of uterus and biopsy of lesion of uterus	CAT-MUL	175754/5512(181266)	-0.0124955	-0.0161701	-0.0088199	2.66502e-11	LOGISTIC-BINARY	1	1
20010	Interpolated Year when operation took place	CONTINUOUS	148364	-0.00229157	-0.00296877	-0.00161436	3.316e-11	LINEAR	1	1
20011	Interpolated Age of participant when operation took place	CONTINUOUS	148364	-0.00219075	-0.0028471	-0.00153439	6.09368e-11	LINEAR	1	1
30620	Alanine aminotransferase	CONTINUOUS	172716	0.00210992	0.0014725	0.00274734	8.73828e-11	LINEAR	1	1
3083	Heel quantitative ultrasound index (QUI), manual entry	CONTINUOUS	15903	-0.0068646	-0.00894673	-0.00478247	1.06117e-10	LINEAR	1	1
132132	Date N85 first reported (other noninflammatory disorders of uterus, except cervix)	DATE	175681/5585(181266)	-0.0117426	-0.0153932	-0.00809109	2.90535e-10	LOGISTIC-BINARY	1	1
41210#Q181	Operative procedures - secondary OPCS4: Q18.1 Diagnostic endoscopic examination of uterus and biopsy of lesion of uterus	CAT-MUL	179782/1484(181266)	-0.0225004	-0.0294992	-0.0154973	2.99265e-10	LOGISTIC-BINARY	1	1
30130	Monocyte count	CONTINUOUS	175235	-0.00205958	-0.00270073	-0.00141844	3.05842e-10	LINEAR	1	1
21069-4	Method of coeliac disease/gluten sensitivity diagnosis	CAT-SIN	499/1572	-999	-999	-999	1.06767e-09	MULTINOMIAL-LOGISTIC	1	1
3085	Heel Broadband ultrasound attenuation (BUA), manual entry	CONTINUOUS	15903	-0.00638761	-0.00848574	-0.00428947	2.46167e-09	LINEAR	1	1
77	Heel bone ultrasound T-score, manual entry	CONTINUOUS	15903	-0.00632977	-0.00842697	-0.00423257	3.36615e-09	LINEAR	1	1
3882	Age at bilateral oophorectomy (both ovaries removed)	INTEGER	14383	-0.0062506	-0.00833125	-0.00416995	3.9833e-09	LINEAR	1	1
30880	Urate	CONTINUOUS	172495	0.00189323	0.0012597	0.00252676	4.71788e-09	LINEAR	1	1
41200#Q188	Operative procedures - main OPCS4: Q18.8 Other specified diagnostic endoscopic examination of uterus	CAT-MUL	177619/3647(181266)	-0.0134053	-0.0178963	-0.00891278	4.93249e-09	LOGISTIC-BINARY	1	1
21068	Diagnosed with coeliac disease or gluten sensitivity	CAT-SIN	66808/1588(68396)	0.0204068	0.0135621	0.0272578	5.18689e-09	LOGISTIC-BINARY	1	1
132096	Date N60 first reported (benign mammary dysplasia)	DATE	172825/8441(181266)	-0.0087345	-0.0117293	-0.00573911	1.09203e-08	LOGISTIC-BINARY	1	1
6144#3	Never eat eggs, dairy, wheat, sugar": Wheat products	CAT-MUL	175333/5314(180647)	0.010934	0.00718237	0.0146874	1.12354e-08	LOGISTIC-BINARY	1	1
30080	Platelet count	CONTINUOUS	175547	-0.00186281	-0.00250353	-0.0012221	1.2112e-08	LINEAR	1	1
30650	Aspartate aminotransferase	CONTINUOUS	172136	0.0017987	0.00117084	0.00242655	1.96854e-08	LINEAR	1	1
30090	Platelet crit	CONTINUOUS	175545	-0.00181112	-0.0024505	-0.00117175	2.82898e-08	LINEAR	1	1
41210#Q121	Operative procedures - secondary OPCS4: Q12.1 Introduction of intrauterine contraceptive device	CAT-MUL	179182/2084(181266)	-0.0167607	-0.0227132	-0.0108061	3.43232e-08	LOGISTIC-BINARY	1	1
132128	Date N83 first reported (noninflammatory disorders of ovary, fallopian tube and broad ligament)	DATE	172540/8726(181266)	-0.00798734	-0.0109379	-0.00503623	1.12513e-07	LOGISTIC-BINARY	1	1
132122	Date N80 first reported (endometriosis)	DATE	174664/6602(181266)	-0.0090121	-0.0123906	-0.0056329	1.71641e-07	LOGISTIC-BINARY	1	1
41200#Q089	Operative procedures - main OPCS4: Q08.9 Unspecified vaginal excision of uterus	CAT-MUL	179260/2006(181266)	-0.0154435	-0.021466	-0.00941746	5.04704e-07	LOGISTIC-BINARY	1	1
6153#3	Medication for cholesterol, blood pressure, diabetes, or take exogenous hormones": Insulin	CAT-MUL	179013/1385(180398)	0.0185746	0.0113029	0.0258522	5.60293e-07	LOGISTIC-BINARY	1	1
2463	Fractured/broken bones in last 5 years	CAT-SIN	161808/18729(180537)	0.00527256	0.00319068	0.00735504	6.93755e-07	LOGISTIC-BINARY	1	1
20003#1140883066	Treatment/medication code: insulin product	CAT-MUL	179943/1306(181249)	0.0189602	0.0114751	0.0264516	6.95499e-07	LOGISTIC-BINARY	1	1
6153#5	Medication for cholesterol, blood pressure, diabetes, or take exogenous hormones": Oral contraceptive pill or minipill	CAT-MUL	175659/4739(180398)	-0.0103334	-0.0144291	-0.00623778	7.60923e-07	LOGISTIC-BINARY	1	1
20003#1140922174	Treatment/medication code: alendronate sodium	CAT-MUL	178037/3212(181249)	0.0120862	0.00726799	0.0169076	8.88574e-07	LOGISTIC-BINARY	1	1
23461	Glutamine	CONTINUOUS	43324	0.00320348	0.0019199	0.00448705	1.00329e-06	LINEAR	1	1
30700	Creatinine	CONTINUOUS	172636	0.00160092	0.000955817	0.00224603	1.15158e-06	LINEAR	1	1
41272#Q189	Operative procedures - OPCS4: Q18.9 Unspecified diagnostic endoscopic examination of uterus	CAT-MUL	171758/9508(181266)	-0.00700995	-0.009841	-0.0041784	1.21689e-06	LOGISTIC-BINARY	1	1
3064	Peak expiratory flow (PEF)	INTEGER	166295	-0.00150889	-0.00211997	-0.000897809	1.30213e-06	LINEAR	1	1
41244#100	Intended management of patient (recoded): One or more nights hospital stay	CAT-MUL	99666/74691(174357)	-0.00324452	-0.00456033	-0.00192884	1.34385e-06	LOGISTIC-BINARY	1	1
21057	Degree bothered by pain/problems during intercourse in the last 3 months	CAT-SIN	39932	0.00672805	0.00580423	0.00765187	1.65535e-06	ORDERED-LOGISTIC	1	1
41200#Q121	Operative procedures - main OPCS4: Q12.1 Introduction of intrauterine contraceptive device	CAT-MUL	179992/1274(181266)	-0.0184889	-0.0260725	-0.0109012	1.77421e-06	LOGISTIC-BINARY	1	1
6151#5	Fractured bone site(s): Wrist	CAT-MUL	175870/4646(180516)	0.00975593	0.00574549	0.0137685	1.87318e-06	LOGISTIC-BINARY	1	1
132102	Date N63 first reported (unspecified lump in breast)	DATE	170606/10660(181266)	-0.00650898	-0.00919424	-0.00382329	2.02728e-06	LOGISTIC-BINARY	1	1
23332	Femur shaft BMC (bone mineral content) (right)	CONTINUOUS	14039	-0.0052193	-0.00737906	-0.00305955	2.1914e-06	LINEAR	1	1
26521	Volume of EstimatedTotalIntraCranial (whole brain)	CONTINUOUS	15755	-0.00507034	-0.00718259	-0.00295809	2.55843e-06	LINEAR	1	1
30810	Phosphate	CONTINUOUS	156642	0.00161652	0.000942488	0.00229056	2.59654e-06	LINEAR	1	1
30600	Albumin	CONTINUOUS	156953	0.00162357	0.000946547	0.0023006	2.60117e-06	LINEAR	1	1
30680	Calcium	CONTINUOUS	156888	0.00160183	0.000933096	0.00227055	2.67105e-06	LINEAR	1
23343	Femur wards BMC (bone mineral content) (left)	CONTINUOUS	14615	-0.00515413	-0.00730572	-0.00300253	2.68416e-06	LINEAR	1
6179#3	Mineral and other dietary supplements: Calcium	CAT-MUL	162468/18378(180846)	0.00499755	0.00289114	0.00710458	3.32808e-06	LOGISTIC-BINARY	1
41247#1000	Patient classification on admission (recoded): Inpatient	CAT-MUL	57900/123366(181266)	-0.00321009	-0.00457172	-0.00184868	3.81741e-06	LOGISTIC-BINARY	1
131972	Date M85 first reported (other disorders of bone density and structure)	DATE	172811/8455(181266)	0.00697538	0.00396382	0.00998817	5.6581e-06	LOGISTIC-BINARY	1
23331	Femur shaft BMC (bone mineral content) (left)	CONTINUOUS	14574	-0.00487734	-0.00700645	-0.00274824	7.16836e-06	LINEAR	1
130706	Date E10 first reported (insulin-dependent diabetes mellitus)	DATE	179932/1334(181266)	0.0168589	0.0094548	0.0242691	8.15997e-06	LOGISTIC-BINARY	1
23344	Femur wards BMC (bone mineral content) (right)	CONTINUOUS	14094	-0.00493628	-0.0071268	-0.00274576	1.00779e-05	LINEAR	1
23127	Trunk fat percentage	CONTINUOUS	178164	0.00140982	0.000779607	0.00204004	1.16287e-05	LINEAR	1
23308	Pelvis BMC (bone mineral content)	CONTINUOUS	14645	-0.0047342	-0.00686584	-0.00260256	1.35028e-05	LINEAR	1
1518	Hot drink temperature	CAT-SIN	179337	-0.00289986	-0.00331511	-0.00248461	1.55861e-05	ORDERED-LOGISTIC	1
30770	IGF-1	CONTINUOUS	171762	-0.00136826	-0.00198941	-0.000747101	1.57995e-05	LINEAR	1
23099	Body fat percentage	CONTINUOUS	178266	0.00137154	0.000743439	0.00199965	1.87114e-05	LINEAR	1
1448-3	Bread type	CAT-SIN	109722/172736	-999	-999	-999	1.97381e-05	MULTINOMIAL-LOGISTIC	1
30250	Reticulocyte count	CONTINUOUS	172641	-0.00140369	-0.00205037	-0.000757018	2.09731e-05	LINEAR	1
20003#1140857636	Treatment/medication code: prempak 0.625 tablet	CAT-MUL	180742/507(181249)	0.0260207	0.0140175	0.0380375	2.17228e-05	LOGISTIC-BINARY	1
30150	Eosinophill count	CONTINUOUS	175235	-0.0025855	-0.00296404	-0.00220695	2.23351e-05	ORDERED-LOGISTIC	1
130686	Date D86 first reported (sarcoidosis)	DATE	180584/682(181266)	0.0223883	0.0120401	0.0327477	2.25317e-05	LOGISTIC-BINARY	1
26536	Volume-ratio of BrainSegVol-to-eTIV (whole brain)	CONTINUOUS	15755	0.00449722	0.00240119	0.00659326	2.61838e-05	LINEAR	1
23327	Femur neck BMC (bone mineral content) (left)	CONTINUOUS	14615	-0.00460331	-0.00675305	-0.00245357	2.71732e-05	LINEAR	1
23218	Femur wards BMD (bone mineral density) (right)	CONTINUOUS	14118	-0.00446919	-0.00656873	-0.00236964	3.03175e-05	LINEAR	1
130714	Date E14 first reported (unspecified diabetes mellitus)	DATE	175640/5626(181266)	0.007751	0.00409711	0.0114066	3.22639e-05	LOGISTIC-BINARY	1
23111	Leg fat percentage (right)	CONTINUOUS	178255	0.00131523	0.000694347	0.00193612	3.29946e-05	LINEAR	1
23231	Legs BMD (bone mineral density)	CONTINUOUS	14645	-0.00437155	-0.00644216	-0.00230094	3.51855e-05	LINEAR	1
23235	Total BMC (bone mineral content)	CONTINUOUS	14645	-0.00441645	-0.00650852	-0.00232437	3.52456e-05	LINEAR	1
23328	Femur neck BMC (bone mineral content) (right)	CONTINUOUS	14094	-0.0046158	-0.00680688	-0.00242472	3.65995e-05	LINEAR	1
30780	LDL direct	CONTINUOUS	172436	0.00133281	0.000697529	0.00196808	3.92391e-05	LINEAR	1
41210#T856	Operative procedures - secondary OPCS4: T85.6 Block dissection of pelvic lymph nodes	CAT-MUL	180994/272(181266)	-0.0339381	-0.0501199	-0.0177211	4.01736e-05	LOGISTIC-BINARY	1
23219	Femur wards BMD (bone mineral density) T-score (right)	CONTINUOUS	14109	-0.00439458	-0.00649487	-0.00229429	4.13107e-05	LINEAR	1
2443	Diabetes diagnosed by doctor	CAT-SIN	174810/6133(180943)	0.0073237	0.00382128	0.0108277	4.17609e-05	LOGISTIC-BINARY	1
132160	Date N99 first reported (postprocedural disorders of genito-urinary system, not elsewhere classified)	DATE	180314/952(181266)	-0.0180331	-0.0267372	-0.00932031	4.93605e-05	LOGISTIC-BINARY	1
41272#Q165	Operative procedures - OPCS4: Q16.5 Radiofrequency ablation of endometrium	CAT-MUL	180861/405(181266)	-0.0277454	-0.0411399	-0.0143385	4.9472e-05	LOGISTIC-BINARY	1
20003#1140874866	Treatment/medication code: carbimazole	CAT-MUL	181042/207(181249)	0.0389152	0.0201231	0.057738	4.99465e-05	LOGISTIC-BINARY	1
23301	Femur wards BMD (bone mineral density) T-score (left)	CONTINUOUS	14628	-0.00429523	-0.00637161	-0.00221884	5.04509e-05	LINEAR	1
23212	Femur total BMD (bone mineral density) (right)	CONTINUOUS	14063	-0.00444924	-0.00660185	-0.00229664	5.11816e-05	LINEAR	1
20003#1140871542	Treatment/medication code: mefenamic acid	CAT-MUL	180916/333(181249)	-0.0304061	-0.0451125	-0.0156802	5.12852e-05	LOGISTIC-BINARY	1
20003#1140916682	Treatment/medication code: evening primrose oil	CAT-MUL	176205/5044(181249)	-0.0079278	-0.0117647	-0.00408966	5.14238e-05	LOGISTIC-BINARY	1
23297	Femur wards BMD (bone mineral density) (left)	CONTINUOUS	14638	-0.00428875	-0.00636435	-0.00221316	5.14456e-05	LINEAR	1
23213	Femur total BMD (bone mineral density) T-score (right)	CONTINUOUS	14055	-0.00443863	-0.00659173	-0.00228554	5.35444e-05	LINEAR	1
23336	Femur total BMC (bone mineral content) (right)	CONTINUOUS	14039	-0.00453893	-0.00674906	-0.0023288	5.7149e-05	LINEAR	1
20003#1140922562	Treatment/medication code: femoston 1/10 tablet	CAT-MUL	180728/521(181249)	0.0243204	0.0124754	0.0361789	5.77259e-05	LOGISTIC-BINARY	1
23209	Femur neck BMD (bone mineral density) T-score (right)	CONTINUOUS	14110	-0.00437172	-0.00651334	-0.0022301	6.33308e-05	LINEAR	1
41200#W201	Operative procedures - main OPCS4: W20.1 Primary open reduction of fracture of long bone and extramedullary fixation using plate NEC	CAT-MUL	178226/3040(181266)	0.0100298	0.00510408	0.0149584	6.61439e-05	LOGISTIC-BINARY	1
23241	Trunk BMD (bone mineral density)	CONTINUOUS	14645	-0.0043001	-0.00641827	-0.00218193	6.94642e-05	LINEAR	1
4080	Systolic blood pressure, automated reading	INTEGER	170677	-0.00121543	-0.00181675	-0.000614112	7.44643e-05	LINEAR	1
41272#T856	Operative procedures - OPCS4: T85.6 Block dissection of pelvic lymph nodes	CAT-MUL	180983/283(181266)	-0.0321037	-0.0479752	-0.0161985	7.4802e-05	LOGISTIC-BINARY	1
23224	Arms BMC (bone mineral content)	CONTINUOUS	14646	-0.00423999	-0.00633862	-0.00214135	7.52559e-05	LINEAR	1
23234	Spine BMD (bone mineral density)	CONTINUOUS	14646	-0.00435614	-0.00651991	-0.00219237	7.97838e-05	LINEAR	1
23210	Femur shaft BMD (bone mineral density) (right)	CONTINUOUS	14063	-0.00435607	-0.00652027	-0.00219187	8.0078e-05	LINEAR	1
30240	Reticulocyte percentage	CONTINUOUS	172642	-0.00130184	-0.00194882	-0.000654847	8.02456e-05	LINEAR	1
132150	Date N94 first reported (pain and other conditions associated with female genital organs and menstrual cycle)	DATE	172983/8283(181266)	-0.00610828	-0.00914775	-0.00306824	8.19908e-05	LOGISTIC-BINARY	1
23208	Femur neck BMD (bone mineral density) (right)	CONTINUOUS	14118	-0.00429528	-0.0064362	-0.00215436	8.44453e-05	LINEAR	1
41210#B298	Operative procedures - secondary OPCS4: B29.8 Other specified reconstruction of breast	CAT-MUL	180943/323(181266)	-0.029869	-0.0447676	-0.0149441	8.64048e-05	LOGISTIC-BINARY	1
132124	Date N81 first reported (female genital prolapse)	DATE	167733/13533(181266)	-0.00482576	-0.00723703	-0.00241416	8.76739e-05	LOGISTIC-BINARY	1
20003#1140868518	Treatment/medication code: nuvelle tablet	CAT-MUL	181105/144(181249)	0.0450547	0.0225171	0.0676343	9.06367e-05	LOGISTIC-BINARY	1
41272#B321	Operative procedures - OPCS4: B32.1 Percutaneous biopsy of lesion of breast	CAT-MUL	180767/499(181266)	-0.0239187	-0.0359115	-0.0119086	9.37785e-05	LOGISTIC-BINARY	1
23240	Trunk BMC (bone mineral content)	CONTINUOUS	14645	-0.00421782	-0.00633745	-0.00209818	9.64559e-05	LINEAR	1
23293	Femur total BMD (bone mineral density) T-score (left)	CONTINUOUS	14587	-0.00422299	-0.00634867	-0.0020973	9.90119e-05	LINEAR	1
23123	Arm fat percentage (left)	CONTINUOUS	178202	0.00125759	0.000623957	0.00189123	0.000100274	LINEAR	1
23629	Phospholipids to Total Lipids in Very Large HDL percentage	CONTINUOUS	43428	-0.00254917	-0.00383663	-0.00126171	0.00010425	LINEAR	1
23290	Femur shaft BMD (bone mineral density) (left)	CONTINUOUS	14597	-0.00422003	-0.00635486	-0.0020852	0.000107227	LINEAR	1
23239	Total BMD (bone mineral density) T-score	CONTINUOUS	14637	-0.00408047	-0.00614898	-0.00201196	0.000110808	LINEAR	1
23291	Femur total BMD (bone mineral density) (left)	CONTINUOUS	14597	-0.00419153	-0.00631645	-0.0020666	0.000110907	LINEAR	1
41272#W201	Operative procedures - OPCS4: W20.1 Primary open reduction of fracture of long bone and extramedullary fixation using plate NEC	CAT-MUL	178093/3173(181266)	0.00950853	0.00468564	0.0143342	0.000111978	LOGISTIC-BINARY	1
23205	L1-L4 BMD (bone mineral density) T-score	CONTINUOUS	13931	-0.00440056	-0.00663396	-0.00216717	0.000112906	LINEAR	1
23236	Total BMD (bone mineral density)	CONTINUOUS	14645	-0.00407323	-0.00614078	-0.00200567	0.000113141	LINEAR	1
23204	L1-L4 BMD (bone mineral density)	CONTINUOUS	13938	-0.00439809	-0.00663124	-0.00216494	0.000113713	LINEAR	1
23335	Femur total BMC (bone mineral content) (left)	CONTINUOUS	14574	-0.00427773	-0.00645407	-0.00210139	0.0001173	LINEAR	1
130700	Date E05 first reported (thyrotoxicosis [hyperthyroidism])	DATE	177011/4255(181266)	0.00819715	0.00402014	0.0123763	0.000120284	LOGISTIC-BINARY	1
41272#T852	Operative procedures - OPCS4: T85.2 Block dissection of axillary lymph nodes	CAT-MUL	177606/3660(181266)	-0.00877995	-0.013264	-0.00429399	0.000124612	LOGISTIC-BINARY	1
23630	Cholesterol to Total Lipids in Very Large HDL percentage	CONTINUOUS	43428	0.0025197	0.00123196	0.00380745	0.00012567	LINEAR	1
23632	Free Cholesterol to Total Lipids in Very Large HDL percentage	CONTINUOUS	43428	0.00250594	0.00121683	0.00379504	0.000139073	LINEAR	1
23233	Ribs BMD (bone mineral density)	CONTINUOUS	14646	-0.00407286	-0.00618175	-0.00196396	0.000153985	LINEAR	1
6179#5	Mineral and other dietary supplements: Iron	CAT-MUL	174142/6704(180846)	-0.0064777	-0.00983308	-0.00312151	0.000154721	LOGISTIC-BINARY	1
3062	Forced vital capacity (FVC)	CONTINUOUS	166295	-0.00114006	-0.00173124	-0.000548876	0.000157074	LINEAR	1
20151	Forced vital capacity (FVC), Best measure	CONTINUOUS	134786	-0.00125693	-0.00190883	-0.000605031	0.000157497	LINEAR	1
23115	Leg fat percentage (left)	CONTINUOUS	178250	0.00119138	0.000570729	0.00181204	0.000168416	LINEAR	1
3700	Time since last menstrual period	INTEGER	35695	0.00280055	0.0013393	0.0042618	0.000172584	LINEAR	1
23300	Femur neck BMD (bone mineral density) T-score (left)	CONTINUOUS	14628	-0.00402101	-0.00612915	-0.00191287	0.000185688	LINEAR	1
20257	Forced vital capacity (FVC) Z-score	CONTINUOUS	150194	0.00131955	0.000626603	0.0020125	0.000189807	LINEAR	1
41246#1130	Treatment speciality of consultant (recoded): Breast surgery	CAT-MUL	165615/7306(172921)	-0.00610507	-0.00931854	-0.00289082	0.000196728	LOGISTIC-BINARY	1
23230	Legs BMC (bone mineral content)	CONTINUOUS	14645	-0.00401055	-0.00612771	-0.0018934	0.000205502	LINEAR	1
41210#T852	Operative procedures - secondary OPCS4: T85.2 Block dissection of axillary lymph nodes	CAT-MUL	178150/3116(181266)	-0.00917525	-0.0140267	-0.00432156	0.000210622	LOGISTIC-BINARY	1
30070	Red blood cell (erythrocyte) distribution width	CONTINUOUS	175548	-0.00120592	-0.00184665	-0.000565198	0.00022528	LINEAR	1
120033	Feet pain in last three months and rating of pain	INTEGER	34474	-0.00572674	-0.00669966	-0.00475383	0.000225434	ORDERED-LOGISTIC	1
20003#1141168326	Treatment/medication code: kliovance 1mg/0.5mg tablet	CAT-MUL	180522/727(181249)	0.0188547	0.00884095	0.028879	0.000225578	LOGISTIC-BINARY	1
30840	Total bilirubin	CONTINUOUS	172026	-0.00121496	-0.00186279	-0.000567143	0.000237119	LINEAR	1
100024	Calcium	CONTINUOUS	25938	-0.00312609	-0.00479356	-0.00145863	0.000238668	LINEAR	1
2714	Age when periods started (menarche)	INTEGER	176173	-0.00223235	-0.00261004	-0.00185465	0.000252553	ORDERED-LOGISTIC	1
23592	Free Cholesterol to Total Lipids in Large VLDL percentage	CONTINUOUS	43428	0.00238275	0.00110288	0.00366262	0.000263576	LINEAR	1
41210#Q189	Operative procedures - secondary OPCS4: Q18.9 Unspecified diagnostic endoscopic examination of uterus	CAT-MUL	176698/4568(181266)	-0.00749568	-0.0115238	-0.0034662	0.000265678	LOGISTIC-BINARY	1
30300	High light scatter reticulocyte count	CONTINUOUS	172641	-0.00120192	-0.00184819	-0.000555648	0.00026735	LINEAR	1
23299	Femur neck BMD (bone mineral density) (left)	CONTINUOUS	14638	-0.00391321	-0.00602057	-0.00180585	0.000273778	LINEAR	1
23237	Total BMD (bone mineral density) (left)	CONTINUOUS	5434	-0.00631855	-0.00973333	-0.00290377	0.000288886	LINEAR	1
20003#1141156644	Treatment/medication code: elleste duet conti tablet	CAT-MUL	180560/689(181249)	0.018994	0.00869478	0.0293042	0.000302832	LOGISTIC-BINARY	1
23119	Arm fat percentage (right)	CONTINUOUS	178234	0.00116823	0.000534464	0.00180199	0.000302916	LINEAR	1
41200#Q165	Operative procedures - main OPCS4: Q16.5 Radiofrequency ablation of endometrium	CAT-MUL	180920/346(181266)	-0.0266874	-0.0411704	-0.0121889	0.000306508	LOGISTIC-BINARY	1
2764	Age at last live birth	INTEGER	123878	-0.00138111	-0.00213406	-0.000628167	0.00032432	LINEAR	1
1687	Comparative body size at age 10	CAT-SIN	178725	0.00221587	0.00183325	0.0025985	0.000331238	ORDERED-LOGISTIC	1
23203	L1-L4 BMC (bone mineral content)	CONTINUOUS	13938	-0.00408184	-0.00631196	-0.00185172	0.000334777	LINEAR	1
41248#1000	Destinations on discharge from hospital (recoded): Usual Place of residence	CAT-MUL	23735/157380(181115)	-0.00343326	-0.00531657	-0.00155037	0.000352218	LOGISTIC-BINARY	1
41272#Q089	Operative procedures - OPCS4: Q08.9 Unspecified vaginal excision of uterus	CAT-MUL	176215/5051(181266)	-0.00698617	-0.0108206	-0.00315042	0.000356396	LOGISTIC-BINARY	1
25823	Volume of grey matter in Angular Gyrus (right)	CONTINUOUS	15678	-0.00380664	-0.00589888	-0.0017144	0.00036321	LINEAR	1
41272#Q202	Operative procedures - OPCS4: Q20.2 Biopsy of lesion of uterus NEC	CAT-MUL	180295/971(181266)	-0.0156794	-0.024309	-0.00704201	0.000371531	LOGISTIC-BINARY	1
40006#C541	Type of cancer: ICD10: C54.1 Endometrium	CAT-MUL	179723/1543(181266)	-0.0124439	-0.0193048	-0.00557782	0.000380076	LOGISTIC-BINARY	1
20439	Frequency of depressed days during worst episode of depression	CAT-SIN	38394	-0.00482881	-0.00567883	-0.00397879	0.000381648	ORDERED-LOGISTIC	1
25812	Volume of grey matter in Inferior Temporal Gyrus, temporooccipital part (left)	CONTINUOUS	15678	-0.00384239	-0.00596319	-0.00172158	0.000384515	LINEAR	1
41272#Q124	Operative procedures - OPCS4: Q12.4 Removal of intrauterine contraceptive device NEC	CAT-MUL	179901/1365(181266)	-0.0132385	-0.0205465	-0.00592555	0.000386238	LOGISTIC-BINARY	1
23242	Trunk BMD (bone mineral density) (left)	CONTINUOUS	5434	-0.00630507	-0.00979206	-0.00281809	0.000396305	LINEAR	1
100017	Magnesium	CONTINUOUS	25938	-0.00301032	-0.00467803	-0.00134262	0.000403824	LINEAR	1
30690	Cholesterol	CONTINUOUS	172720	0.00113754	0.000506524	0.00176856	0.000410566	LINEAR	1
23433	Average Diameter for HDL Particles	CONTINUOUS	43435	-0.00232292	-0.00361176	-0.00103408	0.000411901	LINEAR	1
25008	Volume of white matter	CONTINUOUS	15678	-0.00376019	-0.00584901	-0.00167137	0.000419115	LINEAR	1
25732	Discrepancy between T1 brain image and standard-space brain template (nonlinearly-aligned)	CONTINUOUS	15678	0.00369572	0.00163423	0.00575721	0.000442684	LINEAR	1
41272#Q168	Operative procedures - OPCS4: Q16.8 Other specified other vaginal operations on uterus	CAT-MUL	180969/297(181266)	-0.0278893	-0.0434466	-0.0123072	0.000446779	LOGISTIC-BINARY	1
27398	Area of S-suborbital (left hemisphere)	CONTINUOUS	15755	-0.00380654	-0.00593148	-0.00168161	0.000447183	LINEAR	1
30160	Basophill count	CONTINUOUS	175235	-0.00215458	-0.002536	-0.00177316	0.000455862	ORDERED-LOGISTIC	1
41210#Q188	Operative procedures - secondary OPCS4: Q18.8 Other specified diagnostic endoscopic examination of uterus	CAT-MUL	179909/1357(181266)	-0.0130799	-0.0203981	-0.00575652	0.000462078	LOGISTIC-BINARY	1
41272#Q103	Operative procedures - OPCS4: Q10.3 Dilation of cervix uteri and curettage of uterus NEC	CAT-MUL	175910/5356(181266)	-0.00667901	-0.0104168	-0.00294015	0.000462082	LOGISTIC-BINARY	1
41272#Q174	Operative procedures - OPCS4: Q17.4 Endoscopic destruction of lesion of uterus NEC	CAT-MUL	180684/582(181266)	-0.0198003	-0.0309353	-0.00865184	0.000495641	LOGISTIC-BINARY	1
23229	Leg BMD (bone mineral density) (right)	CONTINUOUS	5434	-0.00608325	-0.00950784	-0.00265865	0.000500973	LINEAR	1
5518	Leg pain on walking : effect of standing still	CAT-SIN	4468/6426(10894)	0.00928993	0.00405234	0.0145337	0.000511545	LOGISTIC-BINARY	1
41250#1000	Methods of discharge from hospital (recoded): Discharged on clinical advice/consent	CAT-MUL	23495/157760(181255)	-0.00334816	-0.00523775	-0.001459	0.000513986	LOGISTIC-BINARY	1
30710	C-reactive protein	CONTINUOUS	172413	0.00113419	0.000493742	0.00177464	0.000518677	LINEAR	1
23232	Pelvis BMD (bone mineral density)	CONTINUOUS	14645	-0.00371874	-0.00582016	-0.00161731	0.000524512	LINEAR	1
1190	Nap during day	CAT-SIN	181203	-0.00228412	-0.00269683	-0.00187141	0.000538601	ORDERED-LOGISTIC	1
23128	Trunk fat mass	CONTINUOUS	178155	0.00111756	0.000482832	0.0017523	0.000558843	LINEAR	1
40011#8500	Histology of cancer tumour: Duct adenocarcinoma	CAT-MUL	170820/10446(181266)	-0.00476975	-0.00748207	-0.00205691	0.000567692	LOGISTIC-BINARY	1
20652	Liking for dark chocolate	CAT-SIN	71998	-0.00312722	-0.00370047	-0.00255396	0.000569309	ORDERED-LOGISTIC	1
41272#S258	Operative procedures - OPCS4: S25.8 Other specified local flap of skin and fascia	CAT-MUL	181245/21(181266)	0.103566	0.0446003	0.16256	0.000579	LOGISTIC-BINARY	1
41272#P233	Operative procedures - OPCS4: P23.3 Posterior colporrhaphy NEC	CAT-MUL	178866/2400(181266)	-0.00967329	-0.0151895	-0.00415394	0.000590239	LOGISTIC-BINARY
41200#G292	Operative procedures - main OPCS4: G29.2 Open excision of lesion of stomach NEC	CAT-MUL	181243/23(181266)	-0.095852	-0.150161	-0.0408374	0.000591966	LOGISTIC-BINARY
132148	Date N93 first reported (other abnormal uterine and vaginal bleeding)	DATE	173789/7477(181266)	-0.00557216	-0.00875776	-0.00238582	0.00060819	LOGISTIC-BINARY
41210#T918	Operative procedures - secondary OPCS4: T91.8 Other specified operations on sentinel lymph node	CAT-MUL	181205/61(181266)	0.060535	0.0259609	0.0952041	0.000610436	LOGISTIC-BINARY
41272#T918	Operative procedures - OPCS4: T91.8 Other specified operations on sentinel lymph node	CAT-MUL	181205/61(181266)	0.060535	0.0259609	0.0952041	0.000610436	LOGISTIC-BINARY
41200#Q202	Operative procedures - main OPCS4: Q20.2 Biopsy of lesion of uterus NEC	CAT-MUL	180664/602(181266)	-0.0190438	-0.0299819	-0.00809266	0.000648388	LOGISTIC-BINARY
23560	Phospholipids in Large HDL	CONTINUOUS	43435	-0.00224367	-0.00353314	-0.000954194	0.000649247	LINEAR
23215	Femur troch BMD (bone mineral density) T-score (right)	CONTINUOUS	14109	-0.00381168	-0.00600304	-0.00162032	0.000652685	LINEAR
41200#Q189	Operative procedures - main OPCS4: Q18.9 Unspecified diagnostic endoscopic examination of uterus	CAT-MUL	175963/5303(181266)	-0.00648967	-0.0102332	-0.00274495	0.000680705	LOGISTIC-BINARY
41251#1000	Sources of admission to hospital (recoded): Usual Place of residence	CAT-MUL	21742/159489(181231)	-0.00338476	-0.00533872	-0.00143125	0.000684296	LOGISTIC-BINARY
23243	Trunk BMD (bone mineral density) (right)	CONTINUOUS	5434	-0.00603987	-0.00952632	-0.00255342	0.000688266	LINEAR
41200#Q174	Operative procedures - main OPCS4: Q17.4 Endoscopic destruction of lesion of uterus NEC	CAT-MUL	180765/501(181266)	-0.020761	-0.0327573	-0.00874885	0.000699726	LOGISTIC-BINARY
41200#Q168	Operative procedures - main OPCS4: Q16.8 Other specified other vaginal operations on uterus	CAT-MUL	181005/261(181266)	-0.0287152	-0.0453073	-0.0120958	0.000700914	LOGISTIC-BINARY
23227	Leg BMD (bone mineral density) (left)	CONTINUOUS	5434	-0.00593356	-0.00936455	-0.00250257	0.000703083	LINEAR
20004#1455	Operation code: cholecystectomy/gall bladder removal	CAT-MUL	170828/10421(181249)	0.00470901	0.00198467	0.00743429	0.000706028	LOGISTIC-BINARY
41272#B298	Operative procedures - OPCS4: B29.8 Other specified reconstruction of breast	CAT-MUL	180802/464(181266)	-0.0215359	-0.0339899	-0.0090645	0.000707023	LOGISTIC-BINARY
41272#B274	Operative procedures - OPCS4: B27.4 Total mastectomy NEC	CAT-MUL	178352/2914(181266)	-0.0086563	-0.0136707	-0.00363935	0.000718033	LOGISTIC-BINARY
41210#S258	Operative procedures - secondary OPCS4: S25.8 Other specified local flap of skin and fascia	CAT-MUL	181249/17(181266)	0.113152	0.0475806	0.178758	0.000722726	LOGISTIC-BINARY
25879	Volume of grey matter in Thalamus (right)	CONTINUOUS	15678	-0.00368257	-0.00582102	-0.00154413	0.000738683	LINEAR
23563	Free Cholesterol in Large HDL	CONTINUOUS	43435	-0.00221354	-0.00350292	-0.000924169	0.000766443	LINEAR
20107#2	Illnesses of father: Stroke	CAT-MUL	136094/24827(160921)	-0.00318714	-0.00504528	-0.00132891	0.000774545	LOGISTIC-BINARY
23225	Arms BMD (bone mineral density)	CONTINUOUS	14646	-0.00347368	-0.00550047	-0.0014469	0.000783007	LINEAR
23307	Pelvis bone area	CONTINUOUS	14646	-0.0037778	-0.00598335	-0.00157224	0.000788766	LINEAR
30290	High light scatter reticulocyte percentage	CONTINUOUS	172642	-0.00110619	-0.00175268	-0.000459712	0.000797519	LINEAR
41200#A529	Operative procedures - main OPCS4: A52.9 Unspecified therapeutic epidural injection	CAT-MUL	181194/72(181266)	-0.0534412	-0.0847056	-0.0220197	0.00083328	LOGISTIC-BINARY
26592	Volume of Pallidum (right hemisphere)	CONTINUOUS	15755	-0.00360952	-0.00572765	-0.00149139	0.000838996	LINEAR
23480	Glycoprotein Acetyls	CONTINUOUS	43435	0.00214532	0.000886304	0.00340434	0.000839086	LINEAR
41249#1002	Methods of admission to hospital (recoded): Elective admission: Booked	CAT-MUL	88148/93005(181153)	-0.00217465	-0.00345108	-0.000898314	0.000839847	LOGISTIC-BINARY
22601#92193312	Job coding: other general office clerical tasks including: office junior, office worker, photocopy/print room operator, office machinist	CAT-MUL	44334/2326(46660)	-0.00973619	-0.0154519	-0.00402023	0.00084112	LOGISTIC-BINARY
22617#9219	Job code - historical: Elementary office occupations n.e.c.	CAT-MUL	44334/2326(46660)	-0.00973619	-0.0154519	-0.00402023	0.00084112	LOGISTIC-BINARY
23214	Femur troch BMD (bone mineral density) (right)	CONTINUOUS	14118	-0.00372671	-0.00591773	-0.0015357	0.000858274	LINEAR
27140	Volume of MT (right hemisphere)	CONTINUOUS	15755	-0.00355806	-0.00565693	-0.00145919	0.000893088	LINEAR
3591	Ever had hysterectomy (womb removed)	CAT-SIN	146721/13042(159763)	-0.00425528	-0.00676818	-0.00174213	0.000903965	LOGISTIC-BINARY
2986	Started insulin within one year diagnosis of diabetes	CAT-SIN	4712/758(5470)	0.0184173	0.00755649	0.0293233	0.000908653	LOGISTIC-BINARY
41200#Q555	Operative procedures - main OPCS4: Q55.5 Transvaginal ultrasound examination of female genital tract	CAT-MUL	181005/261(181266)	-0.0280483	-0.0446292	-0.0114384	0.000924445	LOGISTIC-BINARY
20003#1140861958	Treatment/medication code: simvastatin	CAT-MUL	166671/14578(181249)	0.00399608	0.00162837	0.00636451	0.000941582	LOGISTIC-BINARY
23559	Total Lipids in Large HDL	CONTINUOUS	43435	-0.00217467	-0.00346408	-0.000885263	0.00094816	LINEAR
20001#1002	Cancer code, self-reported": breast cancer	CAT-MUL	173836/7413(181249)	-0.00538997	-0.00858823	-0.0021909	0.000957512	LOGISTIC-BINARY
120037#9	Area most bothered by pain in the last three months	CAT-MUL	62805/2759(65564)	-0.00879423	-0.014019	-0.00356797	0.000971943	LOGISTIC-BINARY
23312	Spine BMC (bone mineral content)	CONTINUOUS	14646	-0.00365508	-0.00583089	-0.00147928	0.000994413	LINEAR
41200#C734	Operative procedures - main OPCS4: C73.4 Capsulotomy of lens NEC	CAT-MUL	181181/85(181266)	0.0493594	0.0200139	0.0787896	0.000995257	LOGISTIC-BINARY
41235	Spells in hospital	INTEGER	121871	-0.0023782	-0.00282294	-0.00193346	0.00100268	ORDERED-LOGISTIC
132158	Date N98 first reported (complications associated with artificial fertilisation)	DATE	181224/42(181266)	-0.068912	-0.109884	-0.0277629	0.00100284	LOGISTIC-BINARY
23553	Phospholipids in Very Large HDL	CONTINUOUS	43435	-0.00216019	-0.00344921	-0.000871171	0.00102181	LINEAR
23478	Creatinine	CONTINUOUS	41025	0.0022019	0.000887843	0.00351596	0.00102317	LINEAR
25738	Discrepancy between SWI brain image and T1 brain image	CONTINUOUS	13978	0.0037721	0.00151625	0.00602794	0.00104942	LINEAR
41200#G434	Operative procedures - main OPCS4: G43.4 Fibreoptic endoscopic sclerotherapy to lesion of upper gastrointestinal tract	CAT-MUL	181230/36(181266)	-0.0736938	-0.117593	-0.0294336	0.0010525	LOGISTIC-BINARY
6164#3	Types of physical activity in last 4 weeks: Strenuous sports	CAT-MUL	167584/12766(180350)	-0.00416858	-0.00666549	-0.00167134	0.00106724	LOGISTIC-BINARY
120098	Mobility problems today	CAT-SIN	65709	-0.0037941	-0.00453086	-0.00305733	0.00109077	ORDERED-LOGISTIC
20678	Liking for horseradish/wasabi	CAT-SIN	68952	-0.00299973	-0.00357526	-0.00242419	0.00110121	ORDERED-LOGISTIC
41200#B321	Operative procedures - main OPCS4: B32.1 Percutaneous biopsy of lesion of breast	CAT-MUL	180797/469(181266)	-0.0205942	-0.0329708	-0.00819918	0.00111863	LOGISTIC-BINARY
25010	Volume of brain, grey+white matter	CONTINUOUS	15678	-0.00331601	-0.0053102	-0.00132181	0.00111912	LINEAR
23298	Femur troch BMD (bone mineral density) T-score (left)	CONTINUOUS	14627	-0.00358177	-0.00574292	-0.00142062	0.00116235	LINEAR
41200#P251	Operative procedures - main OPCS4: P25.1 Repair of vesicovaginal fistula	CAT-MUL	181247/19(181266)	-0.0995938	-0.159262	-0.0390857	0.00116576	LOGISTIC-BINARY
41272#Q075	Operative procedures - OPCS4: Q07.5 Subtotal abdominal hysterectomy	CAT-MUL	180502/764(181266)	-0.0161309	-0.0258648	-0.00638705	0.00116813	LOGISTIC-BINARY
41272#B283	Operative procedures - OPCS4: B28.3 Excision of lesion of breast NEC	CAT-MUL	178165/3101(181266)	-0.00804329	-0.0129081	-0.00317622	0.00119617	LOGISTIC-BINARY
3063	Forced expiratory volume in 1-second (FEV1)	CONTINUOUS	166295	-0.000942171	-0.00151593	-0.00036841	0.00128901	LINEAR
30890	Vitamin D	CONTINUOUS	162933	0.00108835	0.000425406	0.0017513	0.00129258	LINEAR
41200#W089	Operative procedures - main OPCS4: W08.9 Unspecified other excision of bone	CAT-MUL	181216/50(181266)	0.0627188	0.0244379	0.101099	0.00134223	LOGISTIC-BINARY
26513	Mean intensity of CC-Anterior (whole brain)	CONTINUOUS	15755	0.00340759	0.00132465	0.00549053	0.00134555	LINEAR
41200#C751	Operative procedures - main OPCS4: C75.1 Insertion of prosthetic replacement for lens NEC	CAT-MUL	161282/19984(181266)	0.00343282	0.0013278	0.00553841	0.00139413	LOGISTIC-BINARY
20277#9224	Job code at visit: Waiters, waitresses	CAT-MUL	112093/109(112202)	-0.041783	-0.067361	-0.0161126	0.00139507	LOGISTIC-BINARY
41200#B283	Operative procedures - main OPCS4: B28.3 Excision of lesion of breast NEC	CAT-MUL	178267/2999(181266)	-0.00806096	-0.0130064	-0.00311315	0.00140346	LOGISTIC-BINARY
41200#Q124	Operative procedures - main OPCS4: Q12.4 Removal of intrauterine contraceptive device NEC	CAT-MUL	180834/432(181266)	-0.0210329	-0.0339467	-0.00809998	0.00142352	LOGISTIC-BINARY
41200#B274	Operative procedures - main OPCS4: B27.4 Total mastectomy NEC	CAT-MUL	178406/2860(181266)	-0.00823738	-0.0132985	-0.00317369	0.00142665	LOGISTIC-BINARY
41210#Y751	Operative procedures - secondary OPCS4: Y75.1 Laparoscopically assisted approach to abdominal cavity	CAT-MUL	180609/657(181266)	-0.0170139	-0.0274886	-0.0065265	0.00146437	LOGISTIC-BINARY
41272#Y751	Operative procedures - OPCS4: Y75.1 Laparoscopically assisted approach to abdominal cavity	CAT-MUL	180609/657(181266)	-0.0170139	-0.0274886	-0.0065265	0.00146437	LOGISTIC-BINARY
20256	Forced expiratory volume in 1-second (FEV1) Z-score	CONTINUOUS	150194	0.00112104	0.000427794	0.00181428	0.00152749	LINEAR
23558	Concentration of Large HDL Particles	CONTINUOUS	43435	-0.00208251	-0.00337183	-0.00079318	0.00154763	LINEAR
100016	Potassium	CONTINUOUS	25938	-0.00267751	-0.00433888	-0.00101614	0.00158561	LINEAR
23644	Phospholipids to Total Lipids in Small HDL percentage	CONTINUOUS	43435	-0.00207717	-0.00336728	-0.000787063	0.00160182	LINEAR
26561	Volume of Pallidum (left hemisphere)	CONTINUOUS	15755	-0.00339857	-0.00551267	-0.00128446	0.00163011	LINEAR
23100	Whole body fat mass	CONTINUOUS	178221	0.00101813	0.000383827	0.00165243	0.00165552	LINEAR
30260	Mean reticulocyte volume	CONTINUOUS	172642	0.00103585	0.000389695	0.00168201	0.00167808	LINEAR
27112	Area of MT (right hemisphere)	CONTINUOUS	15755	-0.0034061	-0.0055315	-0.0012807	0.00168556	LINEAR
25615	Weighted-mean L2 in tract posterior thalamic radiation (left)	CONTINUOUS	14905	-0.0032377	-0.00526194	-0.00121347	0.00172096	LINEAR
20003#1140869278	Treatment/medication code: noriday tablet	CAT-MUL	180995/254(181249)	-0.0269786	-0.0438389	-0.0100899	0.00172644	LOGISTIC-BINARY
23552	Total Lipids in Very Large HDL	CONTINUOUS	43435	-0.00205947	-0.0033486	-0.000770337	0.00174176	LINEAR
41272#D152	Operative procedures - OPCS4: D15.2 Suction clearance of middle ear	CAT-MUL	181166/100(181266)	0.043235	0.0161963	0.0703271	0.00174278	LOGISTIC-BINARY
20003#1140867818	Treatment/medication code: nortriptyline	CAT-MUL	181112/137(181249)	-0.0364576	-0.0592551	-0.0135896	0.00175179	LOGISTIC-BINARY
23625	Cholesterol to Total Lipids in Small LDL percentage	CONTINUOUS	43435	0.00205772	0.000768671	0.00334678	0.00175643	LINEAR
41210#B291	Operative procedures - secondary OPCS4: B29.1 Reconstruction of breast using myocutaneous flap of latissimus dorsi muscle	CAT-MUL	180837/429(181266)	-0.0206496	-0.0335957	-0.00768395	0.00178506	LOGISTIC-BINARY
30640	Apolipoprotein B	CONTINUOUS	172126	0.00101005	0.000374704	0.0016454	0.00183417	LINEAR
27166	Area of rostralanteriorcingulate (left hemisphere)	CONTINUOUS	15755	-0.00337504	-0.00550149	-0.00124859	0.00186762	LINEAR
41210#D153	Operative procedures - secondary OPCS4: D15.3 Incision of ear drum NEC	CAT-MUL	181224/42(181266)	0.0664014	0.0245937	0.108315	0.00187919	LOGISTIC-BINARY
25016	Volume of putamen (right)	CONTINUOUS	15676	-0.00321967	-0.00525187	-0.00118747	0.00190319	LINEAR
27717	Volume of G-occipital-middle (right hemisphere)	CONTINUOUS	15755	-0.00331177	-0.00540334	-0.0012202	0.00191507	LINEAR
40006#C210	Type of cancer: ICD10: C21.0 Anus, unspecified	CAT-MUL	181212/54(181266)	-0.0572306	-0.0933133	-0.0209283	0.00194155	LOGISTIC-BINARY
41200#Q163	Operative procedures - main OPCS4: Q16.3 Microwave ablation of endometrium NEC	CAT-MUL	181157/109(181266)	-0.0404836	-0.0660656	-0.0148265	0.00195331	LOGISTIC-BINARY
20110#5	Illnesses of mother: Breast cancer	CAT-MUL	155833/14434(170267)	-0.0036903	-0.00602993	-0.00135033	0.00199316	LOGISTIC-BINARY
23584	Phospholipids to Total Lipids in Very Large VLDL percentage	CONTINUOUS	42910	0.00202144	0.000734513	0.00330837	0.00208038	LINEAR
102980	Other egg intake	CAT-SIN	25926	-0.021119	-0.0253302	-0.0169078	0.0020975	ORDERED-LOGISTIC
41272#A529	Operative procedures - OPCS4: A52.9 Unspecified therapeutic epidural injection	CAT-MUL	181177/89(181266)	-0.044253	-0.0724531	-0.0159357	0.00214501	LOGISTIC-BINARY
30660	Direct bilirubin	CONTINUOUS	135021	-0.00114073	-0.0018692	-0.000412272	0.00214655	LINEAR
41200#B279	Operative procedures - main OPCS4: B27.9 Unspecified total excision of breast	CAT-MUL	180327/939(181266)	-0.0137345	-0.0225054	-0.00495512	0.00215734	LOGISTIC-BINARY
26676	Volume of MDl (left hemisphere)	CONTINUOUS	15755	-0.0033219	-0.00544706	-0.00119674	0.00218829	LINEAR
6148#1	Eye problems/disorders: Diabetes related eye disease	CAT-MUL	57891/735(58626)	0.0155813	0.00560137	0.0255741	0.002227	LOGISTIC-BINARY
26802	Volume of middletemporal (left hemisphere)	CONTINUOUS	15755	-0.00322343	-0.00529101	-0.00115586	0.00224759	LINEAR
25827	Volume of grey matter in Lateral Occipital Cortex, inferior division (right)	CONTINUOUS	15678	-0.0032237	-0.00529995	-0.00114745	0.00234325	LINEAR
23295	Femur troch BMD (bone mineral density) (left)	CONTINUOUS	14638	-0.00335444	-0.00551561	-0.00119328	0.00235117	LINEAR
41272#X713	Operative procedures - OPCS4: X71.3 Procurement of drugs for chemotherapy for neoplasm for regimens in Band 8	CAT-MUL	179756/1510(181266)	-0.0107248	-0.0176582	-0.00378609	0.00243866	LOGISTIC-BINARY
41210#C712	Operative procedures - secondary OPCS4: C71.2 Phacoemulsification of lens	CAT-MUL	161010/20256(181266)	0.0032352	0.00114272	0.00532822	0.00244592	LOGISTIC-BINARY
25452	Mean ISOVF in superior cerebellar peduncle on FA skeleton (right)	CONTINUOUS	14905	-0.00334344	-0.00550628	-0.00118059	0.0024493	LINEAR
41210#J519	Operative procedures - secondary OPCS4: J51.9 Unspecified laparoscopic ultrasound examination of bile duct	CAT-MUL	181176/90(181266)	0.0439277	0.0155084	0.0724026	0.00247443	LOGISTIC-BINARY
41200#X713	Operative procedures - main OPCS4: X71.3 Procurement of drugs for chemotherapy for neoplasm for regimens in Band 8	CAT-MUL	179806/1460(181266)	-0.0108869	-0.0179368	-0.00383148	0.00248208	LOGISTIC-BINARY
41272#B279	Operative procedures - OPCS4: B27.9 Unspecified total excision of breast	CAT-MUL	180310/956(181266)	-0.0134053	-0.0220991	-0.00470319	0.00252185	LOGISTIC-BINARY
26668	Volume of L-Sg (left hemisphere)	CONTINUOUS	15755	-0.00324305	-0.00534752	-0.00113859	0.00252673	LINEAR
41210#Z551	Operative procedures - secondary OPCS4: Z55.1 Flexor muscle of forearm	CAT-MUL	180963/303(181266)	0.0239233	0.00840937	0.0394611	0.00252749	LOGISTIC-BINARY
41272#Z551	Operative procedures - OPCS4: Z55.1 Flexor muscle of forearm	CAT-MUL	180963/303(181266)	0.0239233	0.00840937	0.0394611	0.00252749	LOGISTIC-BINARY
41272#F104	Operative procedures - OPCS4: F10.4 Extraction of multiple teeth NEC	CAT-MUL	180758/508(181266)	0.0184533	0.00647557	0.0304452	0.00254305	LOGISTIC-BINARY
130622	Date D50 first reported (iron deficiency anaemia)	DATE	169524/11742(181266)	-0.00394816	-0.00651299	-0.00138286	0.00255447	LOGISTIC-BINARY
41200#Q075	Operative procedures - main OPCS4: Q07.5 Subtotal abdominal hysterectomy	CAT-MUL	180524/742(181266)	-0.0151968	-0.0250751	-0.0053082	0.00257959	LOGISTIC-BINARY
130718	Date E16 first reported (other disorders of pancreatic internal secretion)	DATE	180087/1179(181266)	0.0120996	0.00423219	0.019974	0.00258698	LOGISTIC-BINARY
23561	Cholesterol in Large HDL	CONTINUOUS	43435	-0.00198098	-0.00327009	-0.00069186	0.00259727	LINEAR
20003#1141200708	Treatment/medication code: strontium product	CAT-MUL	181158/91(181249)	0.043592	0.0152575	0.0720034	0.00260263	LOGISTIC-BINARY
41272#P053	Operative procedures - OPCS4: P05.3 Marsupialisation of lesion of vulva	CAT-MUL	181225/41(181266)	0.0650487	0.0227454	0.107447	0.00260996	LOGISTIC-BINARY
130696	Date E03 first reported (other hypothyroidism)	DATE	160714/20552(181266)	0.00306875	0.00106905	0.00506892	0.00263466	LOGISTIC-BINARY
100003	Protein	CONTINUOUS	25938	-0.00256162	-0.0042314	-0.000891838	0.00264154	LINEAR
20003#1141188442	Treatment/medication code: glucosamine product	CAT-MUL	166752/14497(181249)	0.00359587	0.00125088	0.00594152	0.00265465	LOGISTIC-BINARY
4559	Family relationship satisfaction	CAT-SIN	59163	0.00314002	0.00248868	0.00379135	0.00268725	ORDERED-LOGISTIC
22133	Doctor diagnosed sarcoidosis	CAT-SIN	47244/195(47439)	0.029573	0.0102628	0.0488972	0.00269505	LOGISTIC-BINARY
1777	Part of a multiple birth	CAT-SIN	174732/4030(178762)	0.00655528	0.00226681	0.0108459	0.00274157	LOGISTIC-BINARY
41249#1001	Methods of admission to hospital (recoded): Elective admission: Waiting List	CAT-MUL	59093/122079(181172)	-0.00208576	-0.00345097	-0.000720712	0.00274789	LOGISTIC-BINARY
41272#T243	Operative procedures - OPCS4: T24.3 Repair of umbilical hernia using sutures	CAT-MUL	180811/455(181266)	0.019292	0.00663848	0.0319614	0.00282348	LOGISTIC-BINARY
20277#3218	Job code at visit: Medical and dental technicians	CAT-MUL	111995/207(112202)	-0.0284023	-0.0470412	-0.00972395	0.00285045	LOGISTIC-BINARY
20150	Forced expiratory volume in 1-second (FEV1), Best measure	CONTINUOUS	134786	-0.000965945	-0.00160119	-0.000330704	0.00287979	LINEAR
23551	Concentration of Very Large HDL Particles	CONTINUOUS	43435	-0.00195977	-0.00324859	-0.000670948	0.00288045	LINEAR
130218	Date B27 first reported (infectious mononucleosis)	DATE	179947/1319(181266)	-0.0112812	-0.0187058	-0.00385073	0.0029121	LOGISTIC-BINARY
20003#1140871050	Treatment/medication code: calcichew d3 tablet	CAT-MUL	178510/2739(181249)	0.00788771	0.00269368	0.0130851	0.00292386	LOGISTIC-BINARY
23124	Arm fat mass (left)	CONTINUOUS	178184	0.000964822	0.000329195	0.00160045	0.00292971	LINEAR
41200#B371	Operative procedures - main OPCS4: B37.1 Aspiration of lesion of breast	CAT-MUL	180905/361(181266)	-0.021409	-0.0355165	-0.00727854	0.00295938	LOGISTIC-BINARY
20003#1140860332	Treatment/medication code: sotalol hydrochloride+hydrochlorothiazide 80mg/12.5mg tablet	CAT-MUL	181233/16(181249)	-0.0993034	-0.164282	-0.0333594	0.00296207	LOGISTIC-BINARY
40011#8091	Histology of cancer tumour: Multifocal superficial basal cell carcinoma	CAT-MUL	181082/184(181266)	0.030155	0.0102556	0.0500906	0.00300433	LOGISTIC-BINARY
20086#8	Type of special diet followed: Gluten-free	CAT-MUL	25228/701(25929)	0.0156268	0.00530187	0.0259663	0.00303211	LOGISTIC-BINARY
20004#1540	Operation code: termination of pregnancy/top	CAT-MUL	180430/819(181249)	0.0142786	0.00483843	0.0237282	0.00304578	LOGISTIC-BINARY
25116	Mean MD in superior cerebellar peduncle on FA skeleton (right)	CONTINUOUS	14905	-0.00328284	-0.00545579	-0.0011099	0.00306809	LINEAR
41210#B321	Operative procedures - secondary OPCS4: B32.1 Percutaneous biopsy of lesion of breast	CAT-MUL	181233/33(181266)	-0.0696788	-0.115632	-0.0233879	0.00307085	LOGISTIC-BINARY
41200#X292	Operative procedures - main OPCS4: X29.2 Continuous intravenous infusion of therapeutic substance NEC	CAT-MUL	176078/5188(181266)	0.00572348	0.00192916	0.00951952	0.0031177	LOGISTIC-BINARY
21031	Stools looser when abdominal discomfort/pain started	CAT-SIN	42104	0.00358471	0.00282838	0.00434103	0.00325696	ORDERED-LOGISTIC
26514	Volume of BrainSeg (whole brain)	CONTINUOUS	15755	-0.00310891	-0.00518009	-0.00103774	0.0032636	LINEAR
23238	Total BMD (bone mineral density) (right)	CONTINUOUS	5434	-0.00511547	-0.00852309	-0.00170786	0.003265	LINEAR
6151#6	Fractured bone site(s): Arm	CAT-MUL	178403/2113(180516)	0.00884495	0.00295203	0.0147419	0.00327302	LOGISTIC-BINARY
41210#T699	Operative procedures - secondary OPCS4: T69.9 Unspecified freeing of tendon	CAT-MUL	181222/44(181266)	-0.0599838	-0.0998211	-0.019875	0.00327356	LOGISTIC-BINARY
41210#Z354	Operative procedures - secondary OPCS4: Z35.4 Middle cerebral artery	CAT-MUL	181154/112(181266)	0.0383192	0.0127812	0.0639113	0.00330667	LOGISTIC-BINARY
41272#Z354	Operative procedures - OPCS4: Z35.4 Middle cerebral artery	CAT-MUL	181154/112(181266)	0.0383192	0.0127812	0.0639113	0.00330667	LOGISTIC-BINARY
23422	Free Cholesterol in HDL	CONTINUOUS	43435	-0.00192865	-0.00321564	-0.000641664	0.00331323	LINEAR
2453	Cancer diagnosed by doctor	CAT-SIN	164019/16598(180617)	-0.00329912	-0.00550158	-0.00109637	0.00332787	LOGISTIC-BINARY
41272#X389	Operative procedures - OPCS4: X38.9 Unspecified subcutaneous injection	CAT-MUL	181225/41(181266)	-0.0621426	-0.103526	-0.0205369	0.00333338	LOGISTIC-BINARY
41200#J664	Operative procedures - main OPCS4: J66.4 Percutaneous aspiration of lesion of pancreas	CAT-MUL	181252/14(181266)	-0.104321	-0.173445	-0.0340341	0.0033689	LOGISTIC-BINARY
40011#8370	Histology of cancer tumour: Adrenal cortical carcinoma	CAT-MUL	181256/10(181266)	0.128928	0.0429269	0.215351	0.00338239	LOGISTIC-BINARY
26700	Volume of MDl (right hemisphere)	CONTINUOUS	15755	-0.00318004	-0.00530824	-0.00105183	0.00340685	LINEAR
41272#W092	Operative procedures - OPCS4: W09.2 Curettage of lesion of bone and graft HFQ	CAT-MUL	181223/43(181266)	0.0618275	0.0205121	0.103317	0.00342297	LOGISTIC-BINARY
30270	Mean sphered cell volume	CONTINUOUS	172642	0.000964267	0.000318384	0.00161015	0.00343245	LINEAR
23320	Leg BMC (bone mineral content) (left)	CONTINUOUS	5434	-0.00522031	-0.00871923	-0.00172139	0.00346026	LINEAR
41272#U268	Operative procedures - OPCS4: U26.8 Other specified diagnostic testing of genitourinary system	CAT-MUL	181256/10(181266)	-0.12268	-0.204525	-0.0397799	0.00347474	LOGISTIC-BINARY
23106	Impedance of whole body	CONTINUOUS	178243	0.000946625	0.000310651	0.0015826	0.00353056	LINEAR
41272#J519	Operative procedures - OPCS4: J51.9 Unspecified laparoscopic ultrasound examination of bile duct	CAT-MUL	181175/91(181266)	0.0421079	0.0138468	0.0704249	0.00353104	LOGISTIC-BINARY
40006#C811	Type of cancer: ICD10: C81.1 Nodular sclerosis	CAT-MUL	181209/57(181266)	0.0534134	0.0175722	0.0893577	0.00353976	LOGISTIC-BINARY
41272#B291	Operative procedures - OPCS4: B29.1 Reconstruction of breast using myocutaneous flap of latissimus dorsi muscle	CAT-MUL	180501/765(181266)	-0.0144539	-0.0241683	-0.00472909	0.0035609	LOGISTIC-BINARY
41210#T422	Operative procedures - secondary OPCS4: T42.2 Endoscopic destruction of lesion of peritoneum	CAT-MUL	181184/82(181266)	0.0445567	0.01463	0.0745681	0.00356789	LOGISTIC-BINARY
27217	Volume of middletemporal (left hemisphere)	CONTINUOUS	15755	-0.00307168	-0.00513949	-0.00100387	0.00359971	LINEAR
23460	Alanine	CONTINUOUS	43432	0.0019105	0.000623923	0.00319707	0.00361001	LINEAR
41210#J033	Operative procedures - secondary OPCS4: J03.3 Thermal ablation of single lesion of liver	CAT-MUL	181256/10(181266)	0.127306	0.0416958	0.213289	0.00363409	LOGISTIC-BINARY
26942	Area of parstriangularis (left hemisphere)	CONTINUOUS	15755	-0.00313748	-0.00525453	-0.00102043	0.00367879	LINEAR
41272#M533	Operative procedures - OPCS4: M53.3 Introduction of tension-free vaginal tape	CAT-MUL	179894/1372(181266)	-0.0107845	-0.0180605	-0.00350309	0.00368422	LOGISTIC-BINARY
30040	Mean corpuscular volume	CONTINUOUS	175548	0.000947805	0.000307504	0.00158811	0.00371716	LINEAR
41229#5CQ	PCT responsible for patient data: MILTON KEYNES PCT	CAT-MUL	181243/23(181266)	0.083849	0.0273274	0.140608	0.00371872	LOGISTIC-BINARY
41231#1	Hospital episode type: General episode	CAT-MUL	40932/140334(181266)	-0.00231914	-0.00388807	-0.000750461	0.00376262	LOGISTIC-BINARY
6154#2	Medication for pain relief, constipation, heartburn": Ibuprofen (e.g. Nurofen)	CAT-MUL	148412/31118(179530)	-0.00249929	-0.00419398	-0.000804505	0.00384701	LOGISTIC-BINARY
6153#100	Medication for cholesterol, blood pressure, diabetes, or take exogenous hormones	CAT-MUL	56003/124395(180398)	-0.00205579	-0.00345047	-0.000661271	0.00386209	LOGISTIC-BINARY
23562	Cholesteryl Esters in Large HDL	CONTINUOUS	43435	-0.00189796	-0.00318691	-0.000609006	0.00390254	LINEAR
41210#Z474	Operative procedures - secondary OPCS4: Z47.4 Skin of nasolabial area	CAT-MUL	180951/315(181266)	0.0223966	0.00719658	0.0376204	0.00390585	LOGISTIC-BINARY
41272#Z474	Operative procedures - OPCS4: Z47.4 Skin of nasolabial area	CAT-MUL	180951/315(181266)	0.0223966	0.00719658	0.0376204	0.00390585	LOGISTIC-BINARY
20003#1140861832	Treatment/medication code: tranexamic acid	CAT-MUL	180828/421(181249)	-0.0193191	-0.0324357	-0.00618588	0.00391446	LOGISTIC-BINARY
26711	Volume of LP (right hemisphere)	CONTINUOUS	15755	-0.00311909	-0.00523853	-0.000999653	0.00392417	LINEAR
25790	Volume of grey matter in Inferior Frontal Gyrus, pars triangularis (left)	CONTINUOUS	15678	-0.00305138	-0.00512509	-0.000977678	0.00392894	LINEAR
41200#S131	Operative procedures - main OPCS4: S13.1 Punch biopsy of lesion of skin of head or neck	CAT-MUL	180511/755(181266)	0.014448	0.00462413	0.0242825	0.00396252	LOGISTIC-BINARY
25449	Mean ISOVF in medial lemniscus on FA skeleton (left)	CONTINUOUS	14905	-0.00320975	-0.00539316	-0.00102633	0.00396362	LINEAR
41210#T134	Operative procedures - secondary OPCS4: T13.4 Introduction of therapeutic substance into pleural cavity	CAT-MUL	181249/17(181266)	-0.0935537	-0.156891	-0.0294824	0.00400222	LOGISTIC-BINARY
41210#Y083	Operative procedures - secondary OPCS4: Y08.3 Laser destruction of organ NOC	CAT-MUL	181220/46(181266)	-0.0575518	-0.0966302	-0.0182375	0.0040101	LOGISTIC-BINARY
41272#Y083	Operative procedures - OPCS4: Y08.3 Laser destruction of organ NOC	CAT-MUL	181220/46(181266)	-0.0575518	-0.0966302	-0.0182375	0.0040101	LOGISTIC-BINARY
20003#1140876006	Treatment/medication code: polyvinyl alcohol 1% eye drops	CAT-MUL	181211/38(181249)	0.0643944	0.0205255	0.108434	0.00409059	LOGISTIC-BINARY
41200#H352	Operative procedures - main OPCS4: H35.2 Posterior fixation of rectum using prosthetic material	CAT-MUL	181168/98(181266)	-0.0394585	-0.0663511	-0.012463	0.00410118	LOGISTIC-BINARY
41200#M533	Operative procedures - main OPCS4: M53.3 Introduction of tension-free vaginal tape	CAT-MUL	180146/1120(181266)	-0.0117712	-0.0198174	-0.00371802	0.00415602	LOGISTIC-BINARY
41272#P251	Operative procedures - OPCS4: P25.1 Repair of vesicovaginal fistula	CAT-MUL	181245/21(181266)	-0.0839479	-0.140982	-0.026171	0.00416756	LOGISTIC-BINARY
20001#1021	Cancer code, self-reported": anal cancer	CAT-MUL	181220/29(181249)	-0.071828	-0.120775	-0.0224733	0.00418657	LOGISTIC-BINARY
41200#P291	Operative procedures - main OPCS4: P29.1 Freeing of adhesions of vagina	CAT-MUL	181155/111(181266)	-0.0369933	-0.0622841	-0.0116138	0.00421285	LOGISTIC-BINARY
23228	Leg BMC (bone mineral content) (right)	CONTINUOUS	5434	-0.00509101	-0.00857935	-0.00160267	0.00423813	LINEAR
41272#C712	Operative procedures - OPCS4: C71.2 Phacoemulsification of lens	CAT-MUL	160762/20504(181266)	0.00303681	0.000953726	0.00512041	0.00427682	LOGISTIC-BINARY
23310	Ribs BMC (bone mineral content)	CONTINUOUS	14646	-0.00304981	-0.00514326	-0.000956357	0.00430191	LINEAR
41210#W621	Operative procedures - secondary OPCS4: W62.1 Primary arthrodesis and internal fixation of joint NEC	CAT-MUL	181058/208(181266)	-0.0270318	-0.0455668	-0.00844883	0.00430817	LOGISTIC-BINARY
20003#1140926430	Treatment/medication code: climesse tablet	CAT-MUL	181125/124(181249)	0.0353504	0.0111046	0.0596526	0.00431387	LOGISTIC-BINARY
6138#3	Qualifications: O levels/GCSEs or equivalent	CAT-MUL	88785/90852(179637)	-0.001878	-0.00316908	-0.000586992	0.00435761	LOGISTIC-BINARY
20003#1140884704	Treatment/medication code: cortisone product	CAT-MUL	181227/22(181249)	-0.0817905	-0.137726	-0.0252502	0.00437644	LOGISTIC-BINARY
23555	Cholesteryl Esters in Very Large HDL	CONTINUOUS	43435	-0.00187398	-0.00316303	-0.000584938	0.00438185	LINEAR
41200#Q176	Operative procedures - main OPCS4: Q17.6 Endoscopic microwave ablation of endometrium	CAT-MUL	181175/91(181266)	-0.0407672	-0.0687725	-0.0126776	0.00438791	LOGISTIC-BINARY
26526	Volume of Brain-Stem (whole brain)	CONTINUOUS	15755	-0.00308814	-0.00521275	-0.000963534	0.00439069	LINEAR
41210#T458	Operative procedures - secondary OPCS4: T45.8 Other specified image controlled operations on abdominal cavity	CAT-MUL	181235/31(181266)	-0.0691295	-0.116506	-0.0213853	0.0043986	LOGISTIC-BINARY
27160	Area of parstriangularis (left hemisphere)	CONTINUOUS	15755	-0.00308185	-0.00520263	-0.000961074	0.00439992	LINEAR
23470	Glucose	CONTINUOUS	43353	0.00184719	0.000575174	0.00311921	0.00442528	LINEAR
41272#C751	Operative procedures - OPCS4: C75.1 Insertion of prosthetic replacement for lens NEC	CAT-MUL	160689/20577(181266)	0.00302016	0.000940206	0.00510062	0.00443275	LOGISTIC-BINARY
20004#1460	Operation code: anal surgery	CAT-MUL	180328/921(181249)	-0.0128581	-0.0217177	-0.00398991	0.00446689	LOGISTIC-BINARY
23112	Leg fat mass (right)	CONTINUOUS	178254	0.000917728	0.000284097	0.00155136	0.00452944	LINEAR
23110	Impedance of arm (left)	CONTINUOUS	178253	0.000920907	0.000284653	0.00155716	0.00455664	LINEAR
41210#Q222	Operative procedures - secondary OPCS4: Q22.2 Bilateral salpingectomy NEC	CAT-MUL	181152/114(181266)	-0.0363186	-0.0614031	-0.0111719	0.00459384	LOGISTIC-BINARY
41258#687	Operative procedures - secondary OPCS3: 687 Bilateral endoscopic occlusion of oviducts	CAT-MUL	181193/73(181266)	0.0455223	0.0140605	0.0770206	0.00459678	LOGISTIC-BINARY
131674	Date K80 first reported (cholelithiasis)	DATE	165880/15386(181266)	0.00328418	0.00101298	0.00555599	0.00460019	LOGISTIC-BINARY
41200#T243	Operative procedures - main OPCS4: T24.3 Repair of umbilical hernia using sutures	CAT-MUL	180925/341(181266)	0.0210841	0.00647101	0.0357178	0.00471535	LOGISTIC-BINARY
130708	Date E11 first reported (non-insulin-dependent diabetes mellitus)	DATE	171155/10111(181266)	0.00398409	0.00121825	0.00675085	0.00476063	LOGISTIC-BINARY
46	Hand grip strength (left)	INTEGER	180424	-0.000860715	-0.0014585	-0.000262928	0.00477238	LINEAR
41200#W208	Operative procedures - main OPCS4: W20.8 Other specified primary open reduction of fracture of bone and extramedullary fixation	CAT-MUL	181019/247(181266)	0.0247218	0.00755336	0.041918	0.00480159	LOGISTIC-BINARY
41210#Y118	Operative procedures - secondary OPCS4: Y11.8 Other specified other destruction of organ NOC	CAT-MUL	181001/265(181266)	-0.0237258	-0.0402054	-0.0072203	0.00480931	LOGISTIC-BINARY
41272#Y118	Operative procedures - OPCS4: Y11.8 Other specified other destruction of organ NOC	CAT-MUL	181001/265(181266)	-0.0237258	-0.0402054	-0.0072203	0.00480931	LOGISTIC-BINARY
41272#L871	Operative procedures - OPCS4: L87.1 Stripping of long saphenous vein	CAT-MUL	179287/1979(181266)	-0.00872927	-0.0147968	-0.00265791	0.00481877	LOGISTIC-BINARY
26674	Volume of Pf (left hemisphere)	CONTINUOUS	15755	-0.00306642	-0.00520088	-0.000931968	0.00486922	LINEAR
41272#W368	Operative procedures - OPCS4: W36.8 Other specified diagnostic puncture of bone	CAT-MUL	181245/21(181266)	0.0849979	0.0258569	0.144354	0.00493196	LOGISTIC-BINARY
41272#B301	Operative procedures - OPCS4: B30.1 Insertion of prosthesis for breast	CAT-MUL	180064/1202(181266)	-0.0111429	-0.0189106	-0.00336874	0.00494757	LOGISTIC-BINARY
23414	Phospholipids in HDL	CONTINUOUS	43435	-0.00184346	-0.00313032	-0.000556597	0.00499077	LINEAR
41200#W242	Operative procedures - main OPCS4: W24.2 Closed reduction of fracture of long bone and rigid internal fixation NEC	CAT-MUL	180508/758(181266)	0.0140482	0.00424493	0.0238619	0.00499711	LOGISTIC-BINARY
40006#C774	Type of cancer: ICD10: C77.4 Inguinal and lower limb lymph nodes	CAT-MUL	181256/10(181266)	0.122644	0.037193	0.208582	0.00499909	LOGISTIC-BINARY
20001#1015	Cancer code, self-reported": parotid gland cancer	CAT-MUL	181218/31(181249)	0.0698399	0.0211655	0.118702	0.00500507	LOGISTIC-BINARY
41210#Q082	Operative procedures - secondary OPCS4: Q08.2 Vaginal hysterectomy and excision of periuterine tissue NEC	CAT-MUL	181233/33(181266)	-0.0660097	-0.111945	-0.0197394	0.00501904	LOGISTIC-BINARY
41229#5PD	PCT responsible for patient data: NORTHAMPTONSHIRE TEACHING PCT	CAT-MUL	181162/104(181266)	0.0379431	0.0114632	0.0644919	0.00503388	LOGISTIC-BINARY
41273#704	Operative procedures - OPCS3: 704 Curettage of uterus	CAT-MUL	180276/990(181266)	0.0124654	0.00375818	0.0211814	0.00503809	LOGISTIC-BINARY
132106	Date N70 first reported (salpingitis and oophoritis)	DATE	180561/705(181266)	-0.0144937	-0.0246212	-0.00435505	0.00505501	LOGISTIC-BINARY
22617#5323	Job code - historical: Painters and decorators	CAT-MUL	46615/45(46660)	0.0576114	0.0173438	0.0979123	0.00506458	LOGISTIC-BINARY
25919	Volume of grey matter in X Cerebellum (vermis)	CONTINUOUS	15678	0.0030299	0.000910818	0.00514898	0.00507537	LINEAR
27303	Volume of inferiorparietal (right hemisphere)	CONTINUOUS	15755	-0.00295897	-0.00502894	-0.000888996	0.005086	LINEAR
41200#W881	Operative procedures - main OPCS4: W88.1 Diagnostic endoscopic examination of joint and biopsy of lesion of joint NEC	CAT-MUL	181252/14(181266)	-0.100781	-0.17093	-0.0298564	0.00511188	LOGISTIC-BINARY
41200#H524	Operative procedures - main OPCS4: H52.4 Rubber band ligation of haemorrhoid	CAT-MUL	179313/1953(181266)	-0.00872774	-0.0148362	-0.00261541	0.00511761	LOGISTIC-BINARY
26735	Area of middletemporal (left hemisphere)	CONTINUOUS	15755	-0.00300445	-0.005109	-0.000899901	0.00514419	LINEAR
22601#24423108	Job coding: social worker, child care/protection officer, adoption officer, mental health officer, almoner, family case worker	CAT-MUL	45540/1120(46660)	-0.0115921	-0.0197139	-0.00346777	0.00515602	LOGISTIC-BINARY
22617#2442	Job code - historical: Social workers	CAT-MUL	45540/1120(46660)	-0.0115921	-0.0197139	-0.00346777	0.00515602	LOGISTIC-BINARY
20690	Liking for melon	CAT-SIN	72000	0.00263655	0.00201745	0.00325565	0.00518926	ORDERED-LOGISTIC
41210#Y801	Operative procedures - secondary OPCS4: Y80.1 Inhalation anaesthetic using muscle relaxant	CAT-MUL	179959/1307(181266)	-0.010815	-0.0183995	-0.00322693	0.00520321	LOGISTIC-BINARY
41272#Y801	Operative procedures - OPCS4: Y80.1 Inhalation anaesthetic using muscle relaxant	CAT-MUL	179959/1307(181266)	-0.010815	-0.0183995	-0.00322693	0.00520321	LOGISTIC-BINARY
41210#Z811	Operative procedures - secondary OPCS4: Z81.1 Sternoclavicular joint	CAT-MUL	181231/35(181266)	0.0652959	0.0195282	0.111283	0.00527852	LOGISTIC-BINARY
41272#Z811	Operative procedures - OPCS4: Z81.1 Sternoclavicular joint	CAT-MUL	181231/35(181266)	0.0652959	0.0195282	0.111283	0.00527852	LOGISTIC-BINARY
23120	Arm fat mass (right)	CONTINUOUS	178212	0.000904532	0.000268902	0.00154016	0.00528535	LINEAR
41210#Y803	Operative procedures - secondary OPCS4: Y80.3 Inhalation anaesthetic NEC	CAT-MUL	180119/1147(181266)	-0.0114524	-0.019499	-0.00340177	0.0052883	LOGISTIC-BINARY
41272#Y803	Operative procedures - OPCS4: Y80.3 Inhalation anaesthetic NEC	CAT-MUL	180119/1147(181266)	-0.0114524	-0.019499	-0.00340177	0.0052883	LOGISTIC-BINARY
41200#W153	Operative procedures - main OPCS4: W15.3 Osteotomy of first metatarsal bone NEC	CAT-MUL	180138/1128(181266)	0.0114506	0.0034065	0.0195019	0.00529159	LOGISTIC-BINARY
3404	Neck/shoulder pain for 3+ months	CAT-SIN	11673/30685(42358)	0.00418304	0.00124054	0.00712589	0.00533352	LOGISTIC-BINARY
26524	Volume of 4th-Ventricle (whole brain)	CONTINUOUS	15755	-0.00300923	-0.0051274	-0.000891048	0.0053646	LINEAR
41210#Y364	Operative procedures - secondary OPCS4: Y36.4 Introduction of non-removable radioactive substance into organ for brachytherapy NOC	CAT-MUL	181256/10(181266)	0.122055	0.0360976	0.20836	0.00548372	LOGISTIC-BINARY
41272#Y364	Operative procedures - OPCS4: Y36.4 Introduction of non-removable radioactive substance into organ for brachytherapy NOC	CAT-MUL	181256/10(181266)	0.122055	0.0360976	0.20836	0.00548372	LOGISTIC-BINARY
41210#W768	Operative procedures - secondary OPCS4: W76.8 Other specified other operations on ligament	CAT-MUL	181183/83(181266)	0.0420451	0.0123897	0.0717758	0.0055122	LOGISTIC-BINARY
41272#B371	Operative procedures - OPCS4: B37.1 Aspiration of lesion of breast	CAT-MUL	180831/435(181266)	-0.018222	-0.0310841	-0.00534091	0.00552604	LOGISTIC-BINARY
41272#Q013	Operative procedures - OPCS4: Q01.3 Excision of lesion of cervix uteri	CAT-MUL	178601/2665(181266)	-0.00741875	-0.0126614	-0.00217347	0.00555725	LOGISTIC-BINARY
41200#A763	Operative procedures - main OPCS4: A76.3 Chemical destruction of lumbar sympathetic nerve	CAT-MUL	181241/25(181266)	-0.0748772	-0.127551	-0.0217074	0.00556293	LOGISTIC-BINARY
27616	Area of S-pericallosal (right hemisphere)	CONTINUOUS	15755	-0.00302127	-0.00515745	-0.000885084	0.0055736	LINEAR
6149#6	Mouth/teeth dental problems: Dentures	CAT-MUL	151912/28777(180689)	0.00256068	0.000749483	0.00437224	0.00559232	LOGISTIC-BINARY
40006#C833	Type of cancer: ICD10: C83.3 Large cell (diffuse)	CAT-MUL	180953/313(181266)	0.0215618	0.00631547	0.0368321	0.00560818	LOGISTIC-BINARY
26553	Volume of CerebralWhiteMatter (left hemisphere)	CONTINUOUS	15755	-0.00292987	-0.00500344	-0.000856299	0.00561977	LINEAR
100550	Hot chocolate intake	CAT-SIN	25919	-0.0107863	-0.0132545	-0.00831809	0.0056251	ORDERED-LOGISTIC
20003#1141164828	Treatment/medication code: adcal-d3 1.5g/10micrograms chewable tablet	CAT-MUL	179255/1994(181249)	0.00858074	0.00250878	0.0146572	0.00562705	LOGISTIC-BINARY
41272#G292	Operative procedures - OPCS4: G29.2 Open excision of lesion of stomach NEC	CAT-MUL	181230/36(181266)	-0.0625005	-0.10657	-0.0180939	0.00563503	LOGISTIC-BINARY
41210#Z301	Operative procedures - secondary OPCS4: Z30.1 Liver	CAT-MUL	180937/329(181266)	-0.0208637	-0.0356248	-0.00607464	0.00564655	LOGISTIC-BINARY
41272#Z301	Operative procedures - OPCS4: Z30.1 Liver	CAT-MUL	180937/329(181266)	-0.0208637	-0.0356248	-0.00607464	0.00564655	LOGISTIC-BINARY
20003#1201	Treatment/medication code: st john's wort/hypericum [ctsu]	CAT-MUL	180810/439(181249)	-0.0180964	-0.0309079	-0.00526662	0.00566669	LOGISTIC-BINARY
25710	Weighted-mean ISOVF in tract parahippocampal part of cingulum (left)	CONTINUOUS	14905	-0.0030345	-0.00518605	-0.000882953	0.00570769	LINEAR
23554	Cholesterol in Very Large HDL	CONTINUOUS	43435	-0.00181768	-0.00310679	-0.000528577	0.00571754	LINEAR
23626	Cholesteryl Esters to Total Lipids in Small LDL percentage	CONTINUOUS	43435	0.00179685	0.000522453	0.00307126	0.00572008	LINEAR
20003#1141181818	Treatment/medication code: estradiol+norethisterone acetate 1mg/0.5mg tablet	CAT-MUL	181225/24(181249)	0.0783541	0.0229072	0.134068	0.0057305	LOGISTIC-BINARY
131748	Date L43 first reported (lichen planus)	DATE	180077/1189(181266)	0.0110419	0.00320923	0.0188814	0.00574809	LOGISTIC-BINARY
20089#465	Type of meals eaten: Home cooked meals	CAT-MUL	4914/21015(25929)	-0.00601475	-0.0102868	-0.0017456	0.00577101	LOGISTIC-BINARY
41256#215	Operative procedures - main OPCS3: 215 Turbinectomy	CAT-MUL	181249/17(181266)	0.092482	0.0268583	0.158184	0.00578305	LOGISTIC-BINARY
1269	Exposure to tobacco smoke at home	INTEGER	165811	0.0041304	0.00321168	0.00504913	0.0057884	ORDERED-LOGISTIC
22601#61123437	Job coding: other ambulance staff (not paramedic), ambulance driver, ambulance technician	CAT-MUL	46645/15(46660)	0.0983571	0.028493	0.168242	0.00580499	LOGISTIC-BINARY
26519	Volume of SupraTentorial (whole brain)	CONTINUOUS	15755	-0.00292001	-0.00499517	-0.000844859	0.00581988	LINEAR
41272#H235	Operative procedures - OPCS4: H23.5 Endoscopic submucosal resection of lesion of lower bowel using fibreoptic sigmoidoscope	CAT-MUL	181144/122(181266)	0.0344519	0.00999475	0.0589649	0.00582013	LOGISTIC-BINARY
25000	Volumetric scaling from T1 head image to standard space	CONTINUOUS	15678	0.00301059	0.000871006	0.00515016	0.00582123	LINEAR
1200	Sleeplessness / insomnia	CAT-SIN	181189	0.00168399	0.00130565	0.00206232	0.00583466	ORDERED-LOGISTIC
41272#T092	Operative procedures - OPCS4: T09.2 Open biopsy of lesion of pleura	CAT-MUL	181235/31(181266)	-0.0668101	-0.114147	-0.0190881	0.00588008	LOGISTIC-BINARY
22601#61312509	Job coding: veterinary nurse or assistant, animal technician	CAT-MUL	46599/61(46660)	-0.0480151	-0.0821853	-0.0137425	0.00596593	LOGISTIC-BINARY
25507	Weighted-mean FA in tract posterior thalamic radiation (left)	CONTINUOUS	14905	0.00294674	0.000845487	0.00504799	0.00598814	LINEAR
41272#A763	Operative procedures - OPCS4: A76.3 Chemical destruction of lumbar sympathetic nerve	CAT-MUL	181240/26(181266)	-0.0727927	-0.124463	-0.0206401	0.00600058	LOGISTIC-BINARY
25642	Weighted-mean L3 in tract posterior thalamic radiation (left)	CONTINUOUS	14905	-0.00286763	-0.004913	-0.00082226	0.00600112	LINEAR
20004#1069	Operation code: heart surgery	CAT-MUL	180941/308(181249)	0.0215684	0.0061944	0.0369649	0.00600293	LOGISTIC-BINARY
27623	Area of S-temporal-sup (right hemisphere)	CONTINUOUS	15755	-0.00297622	-0.00510026	-0.000852181	0.00602982	LINEAR
26515	Volume of BrainSegNotVent (whole brain)	CONTINUOUS	15755	-0.00284875	-0.00488281	-0.000814692	0.00605446	LINEAR
5262	Intra-ocular pressure, corneal-compensated (left)	CONTINUOUS	37514	-0.00191864	-0.00329056	-0.000546708	0.00612646	LINEAR
41272#Q023	Operative procedures - OPCS4: Q02.3 Cauterisation of lesion of cervix uteri	CAT-MUL	180078/1188(181266)	-0.0109411	-0.0187666	-0.00310946	0.00615853	LOGISTIC-BINARY
131640	Date K59 first reported (other functional intestinal disorders)	DATE	168624/12642(181266)	-0.00347152	-0.00595563	-0.000986984	0.00616512	LOGISTIC-BINARY
27067	Area of BA45 (left hemisphere)	CONTINUOUS	15755	-0.00295934	-0.00507861	-0.000840071	0.00620535	LINEAR
3414	Hip pain for 3+ months	CAT-SIN	4648/18322(22970)	-0.00623308	-0.0107002	-0.00176958	0.00621869	LOGISTIC-BINARY
41272#V069	Operative procedures - OPCS4: V06.9 Unspecified excision of maxilla	CAT-MUL	181252/14(181266)	0.101959	0.0291432	0.175318	0.00625391	LOGISTIC-BINARY
41210#Z944	Operative procedures - secondary OPCS4: Z94.4 Unilateral operation	CAT-MUL	181080/186(181266)	-0.0273345	-0.0469267	-0.00769524	0.00631177	LOGISTIC-BINARY
41272#Z944	Operative procedures - OPCS4: Z94.4 Unilateral operation	CAT-MUL	181080/186(181266)	-0.0273345	-0.0469267	-0.00769524	0.00631177	LOGISTIC-BINARY
6146#1	Attendance/disability/mobility allowance: Attendance allowance	CAT-MUL	179207/1085(180292)	-0.0113788	-0.0195474	-0.00320295	0.00635212	LOGISTIC-BINARY
41200#B318	Operative procedures - main OPCS4: B31.8 Other specified other plastic operations on breast	CAT-MUL	181194/72(181266)	0.04436	0.0125072	0.0762944	0.00641403	LOGISTIC-BINARY
27155	Area of middletemporal (left hemisphere)	CONTINUOUS	15755	-0.00292641	-0.00503082	-0.000821988	0.0064229	LINEAR
40006#D334	Type of cancer: ICD10: D33.4 Spinal cord	CAT-MUL	181246/20(181266)	0.0843388	0.0237233	0.145104	0.00646325	LOGISTIC-BINARY
23426	Total Lipids in HDL	CONTINUOUS	43435	-0.00178867	-0.00307615	-0.000501183	0.00647179	LINEAR
41272#B282	Operative procedures - OPCS4: B28.2 Partial excision of breast NEC	CAT-MUL	176743/4523(181266)	-0.00562213	-0.00966876	-0.00157396	0.00647605	LOGISTIC-BINARY
41273#7421	Operative procedures - OPCS3: 742.1 Other termination of pregnancy : vacum aspiration	CAT-MUL	180958/308(181266)	0.0214573	0.00601886	0.0369143	0.0064788	LOGISTIC-BINARY
100010	Portion size	CAT-SIN	25929	-0.00602201	-0.00741088	-0.00463313	0.00648773	ORDERED-LOGISTIC
23116	Leg fat mass (left)	CONTINUOUS	178248	0.000878983	0.000245721	0.00151224	0.006519	LINEAR
41272#G801	Operative procedures - OPCS4: G80.1 Diagnostic endoscopic examination of ileum and biopsy of lesion of ileum	CAT-MUL	181229/37(181266)	0.0618102	0.017349	0.106423	0.00653212	LOGISTIC-BINARY
20003#1141180592	Treatment/medication code: perindopril+indapamide	CAT-MUL	181224/25(181249)	0.0754029	0.0211768	0.129943	0.00658249	LOGISTIC-BINARY
20003#1140878324	Treatment/medication code: oilatum cream	CAT-MUL	181182/67(181249)	-0.045053	-0.0774829	-0.0124617	0.00661097	LOGISTIC-BINARY
41200#Q103	Operative procedures - main OPCS4: Q10.3 Dilation of cervix uteri and curettage of uterus NEC	CAT-MUL	177927/3339(181266)	-0.00651928	-0.0112272	-0.00180947	0.00665706	LOGISTIC-BINARY
41272#P213	Operative procedures - OPCS4: P21.3 Vaginoplasty NEC	CAT-MUL	181251/15(181266)	-0.0937212	-0.160888	-0.0255455	0.00666753	LOGISTIC-BINARY
1289	Cooked vegetable intake	INTEGER	177098	-0.0016872	-0.00207278	-0.00130163	0.00669598	ORDERED-LOGISTIC
40011#9680	Histology of cancer tumour: Malignant lymphoma, large B-cell, diffuse	CAT-MUL	180955/311(181266)	0.0211717	0.00587722	0.0364902	0.00670436	LOGISTIC-BINARY
24012	Inverse distance to the nearest major road	CONTINUOUS	178906	-0.000877875	-0.00151261	-0.00024314	0.00671355	LINEAR
23432	Average Diameter for LDL Particles	CONTINUOUS	43435	-0.00177587	-0.00306056	-0.000491188	0.00674286	LINEAR
23306	Head BMC (bone mineral content)	CONTINUOUS	14542	-0.00296124	-0.00510421	-0.000818264	0.0067652	LINEAR
131496	Date J46 first reported (status asthmaticus)	DATE	181075/191(181266)	0.0270163	0.00747872	0.0465903	0.00677697	LOGISTIC-BINARY
41210#K528	Operative procedures - secondary OPCS4: K52.8 Other specified open operations on conducting system of heart	CAT-MUL	181248/18(181266)	-0.0853702	-0.146812	-0.0231848	0.00680098	LOGISTIC-BINARY
26998	Grey-white contrast in isthmuscingulate (left hemisphere)	CONTINUOUS	15755	-0.00287677	-0.00496131	-0.000792238	0.00683645	LINEAR
40011#9663	Histology of cancer tumour: Hodgkin lymphoma, nodular sclerosis	CAT-MUL	181221/45(181266)	0.0557311	0.0153796	0.0962078	0.00687927	LOGISTIC-BINARY
27771	Volume of S-temporal-sup (right hemisphere)	CONTINUOUS	15755	-0.00288046	-0.0049717	-0.000789222	0.00694447	LINEAR
41245#1860	Main speciality of consultant (recoded): Urology	CAT-MUL	165757/14836(180593)	-0.00318041	-0.00548958	-0.000870891	0.00694912	LOGISTIC-BINARY
20003#1140871310	Treatment/medication code: ibuprofen	CAT-MUL	154883/26366(181249)	-0.0024845	-0.00428929	-0.000679568	0.0069747	LOGISTIC-BINARY
23621	Cholesteryl Esters to Total Lipids in Medium LDL percentage	CONTINUOUS	43435	0.00175289	0.0004794	0.00302637	0.00698133	LINEAR
130736	Date E28 first reported (ovarian dysfunction)	DATE	179825/1441(181266)	0.00983941	0.00269345	0.0169909	0.0069823	LOGISTIC-BINARY
20003#1141191044	Treatment/medication code: levothyroxine sodium	CAT-MUL	169898/11351(181249)	0.00359983	0.000984486	0.006216	0.00698574	LOGISTIC-BINARY
25025	Volume of brain stem + 4th ventricle	CONTINUOUS	15676	-0.00294585	-0.00508613	-0.000805568	0.00698589	LINEAR
41272#K528	Operative procedures - OPCS4: K52.8 Other specified open operations on conducting system of heart	CAT-MUL	181247/19(181266)	-0.0828876	-0.142808	-0.0222748	0.00703738	LOGISTIC-BINARY
41200#F104	Operative procedures - main OPCS4: F10.4 Extraction of multiple teeth NEC	CAT-MUL	180867/399(181266)	0.0185687	0.00505743	0.0320981	0.00710735	LOGISTIC-BINARY
23624	Phospholipids to Total Lipids in Small LDL percentage	CONTINUOUS	43435	-0.0017524	-0.00302842	-0.000476373	0.00711067	LINEAR
41272#X831	Operative procedures - OPCS4: X83.1 Blood products Band 1	CAT-MUL	181008/258(181266)	0.0230745	0.00628165	0.0398958	0.00712391	LOGISTIC-BINARY
25534	Weighted-mean MD in tract posterior thalamic radiation (left)	CONTINUOUS	14905	-0.00280329	-0.00484502	-0.000761573	0.00712621	LINEAR
23614	Phospholipids to Total Lipids in Large LDL percentage	CONTINUOUS	43435	0.00175528	0.000474459	0.00303609	0.00723236	LINEAR
41256#7421	Operative procedures - main OPCS3: 742.1 Other termination of pregnancy : vacum aspiration	CAT-MUL	180959/307(181266)	0.0212008	0.00573754	0.0366828	0.00723899	LOGISTIC-BINARY
27342	Area of G-front-inf-Triangul (left hemisphere)	CONTINUOUS	15755	-0.00291264	-0.00503983	-0.000785448	0.00728515	LINEAR
27515	Volume of Lat-Fis-ant-Horizont (left hemisphere)	CONTINUOUS	15755	-0.00289932	-0.00501745	-0.000781184	0.00730368	LINEAR
41210#Z705	Operative procedures - secondary OPCS4: Z70.5 Lower end of radius NEC	CAT-MUL	176841/4425(181266)	0.00560976	0.00151084	0.00971065	0.00731863	LOGISTIC-BINARY
41272#Z705	Operative procedures - OPCS4: Z70.5 Lower end of radius NEC	CAT-MUL	176841/4425(181266)	0.00560976	0.00151084	0.00971065	0.00731863	LOGISTIC-BINARY
20751	Duration of questionnaire	INTEGER	72093	-0.00132462	-0.00229281	-0.000356425	0.00733015	LINEAR
131666	Date K74 first reported (fibrosis and cirrhosis of liver)	DATE	180549/717(181266)	-0.0137297	-0.0237604	-0.00368743	0.00733475	LOGISTIC-BINARY
26584	Volume of CerebralWhiteMatter (right hemisphere)	CONTINUOUS	15755	-0.00283926	-0.00491564	-0.000762869	0.00736404	LINEAR
41245#1160	Main speciality of consultant (recoded): Clinical oncology/ Radiotherapy	CAT-MUL	174316/6182(180498)	-0.00476096	-0.00824252	-0.00127832	0.00736613	LOGISTIC-BINARY
132070	Date N39 first reported (other disorders of urinary system)	DATE	156678/24588(181266)	-0.00252917	-0.00437923	-0.000678944	0.00737629	LOGISTIC-BINARY
25797	Volume of grey matter in Temporal Pole (right)	CONTINUOUS	15678	-0.00279463	-0.00483951	-0.000749743	0.00739685	LINEAR
41210#Q092	Operative procedures - secondary OPCS4: Q09.2 Open myomectomy	CAT-MUL	181224/42(181266)	-0.056063	-0.0969464	-0.0148989	0.00740244	LOGISTIC-BINARY
27501	Volume of G-pariet-inf-Angular (left hemisphere)	CONTINUOUS	15755	-0.00284252	-0.0049236	-0.000761431	0.00742984	LINEAR
41210#X391	Operative procedures - secondary OPCS4: X39.1 Oral administration of therapeutic substance	CAT-MUL	181226/40(181266)	-0.0573662	-0.0992901	-0.0152006	0.00749857	LOGISTIC-BINARY
41210#P233	Operative procedures - secondary OPCS4: P23.3 Posterior colporrhaphy NEC	CAT-MUL	180931/335(181266)	-0.0199632	-0.0345938	-0.00530615	0.00754175	LOGISTIC-BINARY
23305	Head bone area	CONTINUOUS	14646	-0.00300007	-0.00520181	-0.000798324	0.00757447	LINEAR
41219#2	Anaesthetics administered during delivery: Epidural or caudal anaesthetic	CAT-MUL	1982/1556(3538)	0.0127325	0.00339875	0.0220959	0.00758172	LOGISTIC-BINARY
131404	Date I84 first reported (haemorrhoids)	DATE	170545/10721(181266)	-0.00364708	-0.00632439	-0.000969218	0.00759195	LOGISTIC-BINARY
20004#1519	Operation code: colonoscopy/sigmoidoscopy	CAT-MUL	177613/3636(181249)	0.00614288	0.00163361	0.0106545	0.00760026	LOGISTIC-BINARY
23612	Free Cholesterol to Total Lipids in IDL percentage	CONTINUOUS	43435	0.00175556	0.000466071	0.00304505	0.00762316	LINEAR
100880	Dried fruit added to cereal	CAT-SIN	25929	-0.00497754	-0.00613918	-0.0038159	0.0076499	ORDERED-LOGISTIC
26896	Volume of inferiorparietal (right hemisphere)	CONTINUOUS	15755	-0.00281754	-0.00488806	-0.000747011	0.00765436	LINEAR
41210#W243	Operative procedures - secondary OPCS4: W24.3 Closed reduction of fracture of long bone and flexible internal fixation HFQ	CAT-MUL	181254/12(181266)	-0.103242	-0.178578	-0.0268403	0.00767402	LOGISTIC-BINARY
41200#E028	Operative procedures - main OPCS4: E02.8 Other specified plastic operations on nose	CAT-MUL	181201/65(181266)	-0.0450296	-0.0780617	-0.0118495	0.00768451	LOGISTIC-BINARY
26523	Volume of 3rd-Ventricle (whole brain)	CONTINUOUS	15755	-0.002614	-0.00453628	-0.000691716	0.00769649	LINEAR
26740	Area of parstriangularis (left hemisphere)	CONTINUOUS	15755	-0.00288414	-0.00500566	-0.000762613	0.00771341	LINEAR
41200#B282	Operative procedures - main OPCS4: B28.2 Partial excision of breast NEC	CAT-MUL	176826/4440(181266)	-0.00555153	-0.0096348	-0.00146668	0.00771388	LOGISTIC-BINARY
27098	Volume of MT (left hemisphere)	CONTINUOUS	15755	-0.00285148	-0.00495067	-0.000752284	0.00776283	LINEAR
25497	Weighted-mean FA in tract corticospinal tract (right)	CONTINUOUS	14905	-0.00294186	-0.00510832	-0.000775404	0.00778357	LINEAR
131738	Date L29 first reported (pruritus)	DATE	175924/5342(181266)	0.00507565	0.00133798	0.00881493	0.0077902	LOGISTIC-BINARY
41210#M472	Operative procedures - secondary OPCS4: M47.2 Change of urethral catheter into bladder	CAT-MUL	181167/99(181266)	-0.0363806	-0.063149	-0.00951709	0.00783452	LOGISTIC-BINARY
41200#Q178	Operative procedures - main OPCS4: Q17.8 Other specified therapeutic endoscopic operations on uterus	CAT-MUL	180804/462(181266)	-0.0169473	-0.029436	-0.00444074	0.00786595	LOGISTIC-BINARY
25153	Mean MO in pontine crossing tract on FA skeleton	CONTINUOUS	14905	0.00296654	0.000778981	0.0051541	0.00786628	LINEAR
41272#J142	Operative procedures - OPCS4: J14.2 Aspiration of liver NEC	CAT-MUL	181251/15(181266)	-0.0921992	-0.160125	-0.023761	0.0080325	LOGISTIC-BINARY
130092	Date A54 first reported (gonococcal infection)	DATE	181211/55(181266)	-0.0485463	-0.0843605	-0.0125357	0.00806656	LOGISTIC-BINARY
20676	Liking for herring	CAT-SIN	67105	-0.00245636	-0.00303957	-0.00187315	0.00811885	ORDERED-LOGISTIC
41272#Q552	Operative procedures - OPCS4: Q55.2 Examination of female genital tract under anaesthetic NEC	CAT-MUL	180153/1113(181266)	-0.0109023	-0.0189717	-0.002826	0.00812333	LOGISTIC-BINARY
41200#Q013	Operative procedures - main OPCS4: Q01.3 Excision of lesion of cervix uteri	CAT-MUL	179113/2153(181266)	-0.00786001	-0.0136844	-0.00203221	0.00818823	LOGISTIC-BINARY
41210#X309	Operative procedures - secondary OPCS4: X30.9 Unspecified injection of therapeutic substance	CAT-MUL	181241/25(181266)	-0.0712906	-0.123898	-0.0181513	0.0082406	LOGISTIC-BINARY
41200#P233	Operative procedures - main OPCS4: P23.3 Posterior colporrhaphy NEC	CAT-MUL	179179/2087(181266)	-0.00796027	-0.0138712	-0.00204563	0.00832215	LOGISTIC-BINARY
41272#G473	Operative procedures - OPCS4: G47.3 Irrigation of stomach	CAT-MUL	181252/14(181266)	0.0968288	0.0247876	0.168462	0.00832841	LOGISTIC-BINARY
130342	Date B98 first reported (other specified infectious agents as the cause of diseases classified to other chapters)	DATE	179866/1400(181266)	-0.0096927	-0.0168944	-0.00248555	0.00836648	LOGISTIC-BINARY
41210#T488	Operative procedures - secondary OPCS4: T48.8 Other specified other operations on peritoneum	CAT-MUL	181238/28(181266)	-0.0673332	-0.117191	-0.0170929	0.00837786	LOGISTIC-BINARY
26516	Volume of BrainSegNotVentSurf (whole brain)	CONTINUOUS	15755	-0.0027345	-0.00476732	-0.00070168	0.00837991	LINEAR
6154#100	Medication for pain relief, constipation, heartburn	CAT-MUL	83692/95838(179530)	0.00171258	0.000439201	0.00298603	0.00839068	LOGISTIC-BINARY
41210#Z273	Operative procedures - secondary OPCS4: Z27.3 Pylorus	CAT-MUL	180186/1080(181266)	-0.0110107	-0.0191969	-0.00281721	0.0084125	LOGISTIC-BINARY
41272#Z273	Operative procedures - OPCS4: Z27.3 Pylorus	CAT-MUL	180186/1080(181266)	-0.0110107	-0.0191969	-0.00281721	0.0084125	LOGISTIC-BINARY
41272#Q163	Operative procedures - OPCS4: Q16.3 Microwave ablation of endometrium NEC	CAT-MUL	181142/124(181266)	-0.0322866	-0.056318	-0.0081912	0.00854373	LOGISTIC-BINARY
26720	Volume of Whole-brainstem (whole brain)	CONTINUOUS	15755	-0.00286208	-0.00499595	-0.000728223	0.00857086	LINEAR
41210#K572	Operative procedures - secondary OPCS4: K57.2 Percutaneous transluminal ablation of conducting system of heart NEC	CAT-MUL	181223/43(181266)	0.0553142	0.0141278	0.0966204	0.00858325	LOGISTIC-BINARY
20004#1476	Operation code: fistula for dialysis	CAT-MUL	181223/26(181249)	0.0714192	0.0182456	0.124782	0.00860659	LOGISTIC-BINARY
26716	Volume of Medulla (whole brain)	CONTINUOUS	15755	-0.00284095	-0.00496077	-0.000721118	0.00862496	LINEAR
100023	Starch	CONTINUOUS	25938	-0.00223009	-0.00389476	-0.000565433	0.00864901	LINEAR
41210#F363	Operative procedures - secondary OPCS4: F36.3 Drainage of abscess of peritonsillar region	CAT-MUL	181253/13(181266)	-0.0978012	-0.170475	-0.0243919	0.00865958	LOGISTIC-BINARY
41200#R239	Operative procedures - main OPCS4: R23.9 Unspecified cephalic vaginal delivery with abnormal presentation of head at delivery without instrument	CAT-MUL	181256/10(181266)	-0.111796	-0.195372	-0.0280523	0.00868761	LOGISTIC-BINARY
41272#R239	Operative procedures - OPCS4: R23.9 Unspecified cephalic vaginal delivery with abnormal presentation of head at delivery without instrument	CAT-MUL	181256/10(181266)	-0.111796	-0.195372	-0.0280523	0.00868761	LOGISTIC-BINARY
40011#8504	Histology of cancer tumour: Intracystic carcinoma	CAT-MUL	181238/28(181266)	0.068704	0.0174896	0.120112	0.00869081	LOGISTIC-BINARY
6143#2	Transport type for commuting to job workplace: Walk	CAT-MUL	74368/17457(91825)	0.00303608	0.000767502	0.00530528	0.0087228	LOGISTIC-BINARY
26550	Mean intensity of vessel (left hemisphere)	CONTINUOUS	15755	-0.00285032	-0.00498031	-0.000720331	0.00872443	LINEAR
25453	Mean ISOVF in superior cerebellar peduncle on FA skeleton (left)	CONTINUOUS	14905	-0.00289295	-0.00505574	-0.000730147	0.00875433	LINEAR
102230	Other dessert intake	CAT-SIN	25920	-0.00795762	-0.00985835	-0.00605689	0.00889804	ORDERED-LOGISTIC
41272#Q178	Operative procedures - OPCS4: Q17.8 Other specified therapeutic endoscopic operations on uterus	CAT-MUL	180738/528(181266)	-0.0156031	-0.0272904	-0.00390019	0.00892591	LOGISTIC-BINARY
20640	Liking for chips/french fries	CAT-SIN	72046	-0.00235724	-0.00296044	-0.00175405	0.00894223	ORDERED-LOGISTIC
41200#G303	Operative procedures - main OPCS4: G30.3 Partitioning of stomach using band	CAT-MUL	181212/54(181266)	-0.0483889	-0.0846312	-0.0119901	0.00902938	LOGISTIC-BINARY
41272#G303	Operative procedures - OPCS4: G30.3 Partitioning of stomach using band	CAT-MUL	181212/54(181266)	-0.0483889	-0.0846312	-0.0119901	0.00902938	LOGISTIC-BINARY
100002	Energy	CONTINUOUS	25938	-0.00222253	-0.00389109	-0.000553974	0.00903807	LINEAR
41200#H205	Operative procedures - main OPCS4: H20.5 Fibreoptic endoscopic submucosal resection of lesion of colon	CAT-MUL	180769/497(181266)	0.0161152	0.00401564	0.0282308	0.00908854	LOGISTIC-BINARY
41210#Y278	Operative procedures - secondary OPCS4: Y27.8 Other specified graft to organ NOC	CAT-MUL	181238/28(181266)	-0.0666516	-0.116457	-0.016337	0.00909371	LOGISTIC-BINARY
41272#Y278	Operative procedures - OPCS4: Y27.8 Other specified graft to organ NOC	CAT-MUL	181238/28(181266)	-0.0666516	-0.116457	-0.016337	0.00909371	LOGISTIC-BINARY
26807	Volume of parstriangularis (left hemisphere)	CONTINUOUS	15755	-0.00276593	-0.00484459	-0.000687269	0.00911088	LINEAR
20088#343	Types of spreads/sauces consumed: Salad dressing	CAT-MUL	24553/1376(25929)	-0.00990781	-0.0173543	-0.00245905	0.00911681	LOGISTIC-BINARY
23637	Free Cholesterol to Total Lipids in Large HDL percentage	CONTINUOUS	43435	-0.00171535	-0.00300501	-0.000425684	0.00913787	LINEAR
27514	Volume of G-temporal-middle (left hemisphere)	CONTINUOUS	15755	-0.00275353	-0.00482399	-0.000683072	0.00914836	LINEAR
23642	Free Cholesterol to Total Lipids in Medium HDL percentage	CONTINUOUS	43435	-0.00171101	-0.00299815	-0.000423878	0.00917743	LINEAR
23304	Trunk bone area	CONTINUOUS	14646	-0.00287518	-0.00504046	-0.000709895	0.009257	LINEAR
20003#1141169516	Treatment/medication code: dorzolamide+timolol	CAT-MUL	181218/31(181249)	-0.0631063	-0.110427	-0.0153758	0.0092745	LOGISTIC-BINARY
20003#1140863442	Treatment/medication code: oxazepam	CAT-MUL	181224/25(181249)	0.0720938	0.0178726	0.126514	0.00930067	LOGISTIC-BINARY
41272#W829	Operative procedures - OPCS4: W82.9 Unspecified therapeutic endoscopic operations on semilunar cartilage	CAT-MUL	181244/22(181266)	-0.074417	-0.13017	-0.0179649	0.00934743	LOGISTIC-BINARY
25826	Volume of grey matter in Lateral Occipital Cortex, inferior division (left)	CONTINUOUS	15678	-0.00276768	-0.00485719	-0.000678175	0.00943232	LINEAR
41210#C618	Operative procedures - secondary OPCS4: C61.8 Other specified other operations on trabecular meshwork of eye	CAT-MUL	181224/42(181266)	-0.0542059	-0.0949739	-0.013123	0.00945032	LOGISTIC-BINARY
130906	Date F41 first reported (other anxiety disorders)	DATE	167670/13596(181266)	-0.00317275	-0.00557191	-0.000773184	0.00954913	LOGISTIC-BINARY
6148#4	Eye problems/disorders: Cataract	CAT-MUL	52484/6142(58626)	0.0049071	0.00119288	0.00862331	0.00963115	LOGISTIC-BINARY
41210#W918	Operative procedures - secondary OPCS4: W91.8 Other specified other manipulation of joint	CAT-MUL	181214/52(181266)	0.0495431	0.0120393	0.0871608	0.00973729	LOGISTIC-BINARY
25393	Mean OD in pontine crossing tract on FA skeleton	CONTINUOUS	14905	-0.00287845	-0.00506435	-0.000692561	0.00985658	LINEAR
22504	Bring up phlegm/sputum/mucus on most days	CAT-SIN	44409/3030(47439)	-0.006648	-0.0116989	-0.00159681	0.00988812	LOGISTIC-BINARY
20003#1140860324	Treatment/medication code: tenoret 50 tablet	CAT-MUL	181239/10(181249)	-0.108932	-0.19103	-0.0254583	0.00993125	LOGISTIC-BINARY
20003#1140868514	Treatment/medication code: trisequens tablet	CAT-MUL	181191/58(181249)	0.0467726	0.0112404	0.0823939	0.00998221	LOGISTIC-BINARY
27037	Grey-white contrast in medialorbitofrontal (right hemisphere)	CONTINUOUS	15755	-0.00252796	-0.00445117	-0.000604744	0.00999074	LINEAR
41272#J664	Operative procedures - OPCS4: J66.4 Percutaneous aspiration of lesion of pancreas	CAT-MUL	181249/17(181266)	-0.0840417	-0.147566	-0.0197287	0.00999597	LOGISTIC-BINARY
132144	Date N91 first reported (absent, scanty and rare menstruation)	DATE	179663/1603(181266)	0.00890687	0.00213166	0.0156868	0.0100028	LOGISTIC-BINARY
41272#R148	Operative procedures - OPCS4: R14.8 Other specified surgical induction of labour	CAT-MUL	181254/12(181266)	-0.10125	-0.178244	-0.0240069	0.0100266	LOGISTIC-BINARY
26717	Volume of Pons (whole brain)	CONTINUOUS	15755	-0.00280435	-0.00494037	-0.000668331	0.0100793	LINEAR
25012	Volume of thalamus (right)	CONTINUOUS	15676	-0.00260703	-0.00459324	-0.000620815	0.0100978	LINEAR
21044	Average number of times bowels opened per day	INTEGER	68137	0.00285363	0.00214229	0.00356496	0.0101068	ORDERED-LOGISTIC
25918	Volume of grey matter in X Cerebellum (left)	CONTINUOUS	15678	-0.00265588	-0.00468276	-0.000628988	0.0102266	LINEAR
41272#G434	Operative procedures - OPCS4: G43.4 Fibreoptic endoscopic sclerotherapy to lesion of upper gastrointestinal tract	CAT-MUL	181224/42(181266)	-0.053747	-0.0946267	-0.0125782	0.0102399	LOGISTIC-BINARY
41272#H352	Operative procedures - OPCS4: H35.2 Posterior fixation of rectum using prosthetic material	CAT-MUL	181157/109(181266)	-0.0335154	-0.0590546	-0.00788648	0.010244	LOGISTIC-BINARY
23431	Average Diameter for VLDL Particles	CONTINUOUS	43435	0.00167488	0.000396293	0.00295347	0.0102463	LINEAR
41210#W092	Operative procedures - secondary OPCS4: W09.2 Curettage of lesion of bone and graft HFQ	CAT-MUL	181237/29(181266)	0.0661744	0.015815	0.116849	0.0102485	LOGISTIC-BINARY
26520	Volume of SupraTentorialNotVent (whole brain)	CONTINUOUS	15755	-0.00266978	-0.00470832	-0.00063125	0.010265	LINEAR
5263	Intra-ocular pressure, Goldmann-correlated (left)	CONTINUOUS	37514	-0.00181005	-0.00319219	-0.000427916	0.0102662	LINEAR
41272#H205	Operative procedures - OPCS4: H20.5 Fibreoptic endoscopic submucosal resection of lesion of colon	CAT-MUL	180701/565(181266)	0.0148712	0.00352106	0.0262356	0.0102769	LOGISTIC-BINARY
41210#T873	Operative procedures - secondary OPCS4: T87.3 Excision or biopsy of axillary lymph node	CAT-MUL	176202/5064(181266)	-0.00501434	-0.00884432	-0.00118298	0.0102991	LOGISTIC-BINARY
3143	Ankle spacing width	CONTINUOUS	104529	0.00108415	0.00025569	0.0019126	0.0103217	LINEAR
41210#L871	Operative procedures - secondary OPCS4: L87.1 Stripping of long saphenous vein	CAT-MUL	179471/1795(181266)	-0.00833069	-0.0146986	-0.00195855	0.0103687	LOGISTIC-BINARY
5084	Spherical power (right)	CONTINUOUS	38349	-0.00175533	-0.0030975	-0.000413162	0.0103695	LINEAR
20003#1141172918	Treatment/medication code: celluvisc 1% single-use eye drops	CAT-MUL	181062/187(181249)	-0.0255706	-0.0451045	-0.0059847	0.0104018	LOGISTIC-BINARY
41200#P205	Operative procedures - main OPCS4: P20.5 Implantation of radioactive substance into vagina	CAT-MUL	181125/141(181266)	-0.029451	-0.0519469	-0.00688988	0.0104029	LOGISTIC-BINARY
41210#V418	Operative procedures - secondary OPCS4: V41.8 Other specified instrumental correction of deformity of spine	CAT-MUL	181250/16(181266)	0.0887627	0.0209756	0.156848	0.0104555	LOGISTIC-BINARY
23441	Apolipoprotein B to Apolipoprotein A1 ratio	CONTINUOUS	43435	0.00167509	0.00039279	0.00295739	0.0104584	LINEAR
40012#3	Behaviour of cancer tumour: Malignant, primary site	CAT-MUL	147602/33664(181266)	-0.00215068	-0.00379848	-0.000502797	0.0105252	LOGISTIC-BINARY
100510	Other non-alcoholic drinks	CAT-SIN	22347/3582(25929)	-0.00632522	-0.0111724	-0.00147813	0.010535	LOGISTIC-BINARY
6153#1	Medication for cholesterol, blood pressure, diabetes, or take exogenous hormones": Cholesterol lowering medication	CAT-MUL	157779/22619(180398)	0.00258029	0.000603046	0.00455797	0.010541	LOGISTIC-BINARY
41210#Y715	Operative procedures - secondary OPCS4: Y71.5 Failed percutaneous transluminal approach converted to open	CAT-MUL	181256/10(181266)	-0.10876	-0.191293	-0.0246961	0.0105438	LOGISTIC-BINARY
41272#Y715	Operative procedures - OPCS4: Y71.5 Failed percutaneous transluminal approach converted to open	CAT-MUL	181256/10(181266)	-0.10876	-0.191293	-0.0246961	0.0105438	LOGISTIC-BINARY
27490	Volume of G-front-inf-Triangul (left hemisphere)	CONTINUOUS	15755	-0.00273018	-0.00482286	-0.000637495	0.0105604	LINEAR
41272#E028	Operative procedures - OPCS4: E02.8 Other specified plastic operations on nose	CAT-MUL	181107/159(181266)	-0.0276837	-0.0488741	-0.00643428	0.0105611	LOGISTIC-BINARY
41272#T873	Operative procedures - OPCS4: T87.3 Excision or biopsy of axillary lymph node	CAT-MUL	175603/5663(181266)	-0.00473275	-0.00836081	-0.00110348	0.0105781	LOGISTIC-BINARY
41272#P291	Operative procedures - OPCS4: P29.1 Freeing of adhesions of vagina	CAT-MUL	181112/154(181266)	-0.0281041	-0.04963	-0.00651712	0.0106129	LOGISTIC-BINARY
41210#R148	Operative procedures - secondary OPCS4: R14.8 Other specified surgical induction of labour	CAT-MUL	181255/11(181266)	-0.104998	-0.185506	-0.0242886	0.010613	LOGISTIC-BINARY
41272#J183	Operative procedures - OPCS4: J18.3 Total cholecystectomy NEC	CAT-MUL	171378/9888(181266)	0.00362839	0.000845142	0.00641253	0.0106243	LOGISTIC-BINARY
27569	Area of G-occipital-middle (right hemisphere)	CONTINUOUS	15755	-0.00277088	-0.00489841	-0.000643345	0.0106944	LINEAR
25736	Discrepancy between T2 FLAIR brain image and T1 brain image	CONTINUOUS	15206	0.00267921	0.000621474	0.00473695	0.0107169	LINEAR
25902	Volume of grey matter in Crus I Cerebellum (right)	CONTINUOUS	15678	-0.00259302	-0.00458554	-0.0006005	0.0107555	LINEAR
25308	Mean L3 in superior cerebellar peduncle on FA skeleton (right)	CONTINUOUS	14905	-0.00284273	-0.00502909	-0.00065636	0.0108267	LINEAR
20003#1141171932	Treatment/medication code: levetiracetam	CAT-MUL	181188/61(181249)	0.0451393	0.0104581	0.079928	0.0108691	LOGISTIC-BINARY
20003#1140868520	Treatment/medication code: estracombi tts patch	CAT-MUL	181182/67(181249)	0.0428976	0.00990511	0.0759815	0.0109396	LOGISTIC-BINARY
41210#M332	Operative procedures - secondary OPCS4: M33.2 Percutaneous insertion of plastic stent into ureter	CAT-MUL	181249/17(181266)	-0.0829057	-0.146339	-0.0186613	0.0109492	LOGISTIC-BINARY
20003#1140925978	Treatment/medication code: mycophenolate	CAT-MUL	181192/57(181249)	0.0465068	0.0106964	0.0824371	0.0110536	LOGISTIC-BINARY
25718	Weighted-mean ISOVF in tract inferior longitudinal fasciculus (left)	CONTINUOUS	14905	-0.00276722	-0.00490231	-0.000632136	0.0110808	LINEAR
23002	gE / gI antigen for Varicella Zoster Virus	INTEGER	3597	0.00559358	0.0012777	0.00990946	0.0110934	LINEAR
41200#E352	Operative procedures - main OPCS4: E35.2 Endoscopic resection of lesion of larynx	CAT-MUL	181213/53(181266)	0.0481642	0.0110494	0.0854009	0.0111139	LOGISTIC-BINARY
40011#8890	Histology of cancer tumour: Leiomyosarcoma, NOS	CAT-MUL	181182/84(181266)	-0.0376796	-0.0667162	-0.00852209	0.0111515	LOGISTIC-BINARY
41210#H073	Operative procedures - secondary OPCS4: H07.3 Right hemicolectomy and anastomosis NEC	CAT-MUL	181252/14(181266)	-0.0916072	-0.161898	-0.0204778	0.0111529	LOGISTIC-BINARY
25683	Weighted-mean OD in tract parahippocampal part of cingulum (left)	CONTINUOUS	14905	-0.00282771	-0.00501151	-0.000643918	0.0111561	LINEAR
40011#8070	Histology of cancer tumour: Squamous cell carcinoma	CAT-MUL	177830/3436(181266)	-0.00599435	-0.0106229	-0.00136366	0.0111574	LOGISTIC-BINARY
20003#1140868588	Treatment/medication code: progesterone product	CAT-MUL	181148/101(181249)	0.0347927	0.00789266	0.0617553	0.0113348	LOGISTIC-BINARY
41200#W561	Operative procedures - main OPCS4: W56.1 Primary interposition arthroplasty of metatarsophalangeal joint NEC	CAT-MUL	181209/57(181266)	0.0462865	0.0105136	0.0821794	0.0113524	LOGISTIC-BINARY
41272#T652	Operative procedures - OPCS4: T65.2 Excision of lesion of tendon	CAT-MUL	181093/173(181266)	0.0265306	0.00600438	0.0470934	0.0113749	LOGISTIC-BINARY
23570	Free Cholesterol in Medium HDL	CONTINUOUS	43435	-0.00166149	-0.00294835	-0.000374624	0.01139	LINEAR
41272#F328	Operative procedures - OPCS4: F32.8 Other specified other operations on palate	CAT-MUL	181167/99(181266)	0.035044	0.00792393	0.062228	0.0114182	LOGISTIC-BINARY
41272#Q176	Operative procedures - OPCS4: Q17.6 Endoscopic microwave ablation of endometrium	CAT-MUL	181159/107(181266)	-0.0334132	-0.0592679	-0.00748799	0.0114219	LOGISTIC-BINARY
131184	Date H36 first reported (retinal disorders in diseases classified elsewhere)	DATE	180326/940(181266)	0.011361	0.00255869	0.020172	0.0114556	LOGISTIC-BINARY
26568	Number of HolesBeforeFixing (left hemisphere)	INTEGER	15755	0.00266824	0.000597536	0.00473894	0.0115552	LINEAR
4924	Attempted fluid intelligence (FI) test.	CAT-SIN	58386/702(59088)	-0.0131041	-0.0232711	-0.0029281	0.0115673	LOGISTIC-BINARY
100011	Iron	CONTINUOUS	25938	-0.00214821	-0.00381697	-0.000479458	0.0116349	LINEAR
20003#1187	Treatment/medication code: chondroitin product	CAT-MUL	178398/2851(181249)	0.00654212	0.00145772	0.0116296	0.0116972	LOGISTIC-BINARY
41272#Q072	Operative procedures - OPCS4: Q07.2 Abdominal hysterectomy and excision of periuterine tissue NEC	CAT-MUL	181188/78(181266)	-0.0388867	-0.06905	-0.00858891	0.0117048	LOGISTIC-BINARY
41200#X999	Operative procedures - main OPCS4: X99.9 Not known (procedure performed)	CAT-MUL	180720/546(181266)	-0.0147763	-0.0262683	-0.00326916	0.0117777	LOGISTIC-BINARY
27546	Volume of S-suborbital (left hemisphere)	CONTINUOUS	15755	-0.00273753	-0.00486794	-0.000607123	0.0117885	LINEAR
20003#1140869254	Treatment/medication code: binovum tablet	CAT-MUL	181235/14(181249)	-0.0908295	-0.161352	-0.019872	0.0118055	LOGISTIC-BINARY
41200#C825	Operative procedures - main OPCS4: C82.5 Panretinal laser photocoagulation to lesion of retina	CAT-MUL	181175/91(181266)	0.036389	0.00810019	0.0647583	0.01182	LOGISTIC-BINARY
23593	Triglycerides to Total Lipids in Large VLDL percentage	CONTINUOUS	43428	-0.00164819	-0.00293215	-0.000364234	0.0118718	LINEAR
25629	Weighted-mean L3 in tract parahippocampal part of cingulum (left)	CONTINUOUS	14905	-0.0027582	-0.00490738	-0.00060902	0.0118945	LINEAR
41272#K591	Operative procedures - OPCS4: K59.1 Implantation of cardioverter defibrillator using one electrode lead	CAT-MUL	181227/39(181266)	0.055672	0.0123697	0.0991337	0.0118952	LOGISTIC-BINARY
20003#1141168574	Treatment/medication code: raloxifene hydrochloride	CAT-MUL	181038/211(181249)	0.023825	0.00527135	0.0424162	0.0119248	LOGISTIC-BINARY
41272#Q123	Operative procedures - OPCS4: Q12.3 Removal of displaced intrauterine contraceptive device NEC	CAT-MUL	181091/175(181266)	-0.0259927	-0.0462373	-0.00570183	0.0119526	LOGISTIC-BINARY
27070	Area of MT (left hemisphere)	CONTINUOUS	15755	-0.00272383	-0.0048487	-0.000598957	0.0119934	LINEAR
25006	Volume of grey matter	CONTINUOUS	15678	-0.00243111	-0.00432931	-0.000532919	0.0120688	LINEAR
23406	HDL Cholesterol	CONTINUOUS	43435	-0.00165063	-0.00294031	-0.000360946	0.0121256	LINEAR
27248	Area of middletemporal (right hemisphere)	CONTINUOUS	15755	-0.00269659	-0.00480374	-0.000589442	0.012137	LINEAR
41200#F384	Operative procedures - main OPCS4: F38.4 Destruction of lesion of mouth NEC	CAT-MUL	181243/23(181266)	-0.0703876	-0.12512	-0.0150331	0.0122367	LOGISTIC-BINARY
41200#V524	Operative procedures - main OPCS4: V52.4 Biopsy of lesion of intervertebral disc NEC	CAT-MUL	181254/12(181266)	-0.0962301	-0.170586	-0.0201798	0.0122515	LOGISTIC-BINARY
26734	Area of medialorbitofrontal (left hemisphere)	CONTINUOUS	15755	-0.002718	-0.00484513	-0.000590865	0.0122695	LINEAR
41272#T439	Operative procedures - OPCS4: T43.9 Unspecified diagnostic endoscopic examination of peritoneum	CAT-MUL	177414/3852(181266)	-0.00563924	-0.0100525	-0.00122448	0.0122789	LOGISTIC-BINARY
131166	Date H26 first reported (other cataract)	DATE	164812/16454(181266)	0.00289753	0.000629258	0.00516642	0.0123015	LOGISTIC-BINARY
20277#7211	Job code at visit: Call centre agents/operators	CAT-MUL	111961/241(112202)	0.0222376	0.00482555	0.0396746	0.0123734	LOGISTIC-BINARY
27222	Volume of parstriangularis (left hemisphere)	CONTINUOUS	15755	-0.00265734	-0.00474063	-0.000574047	0.0124217	LINEAR
41210#C801	Operative procedures - secondary OPCS4: C80.1 Peel of epiretinal fibroglial membrane	CAT-MUL	180823/443(181266)	0.016351	0.00353394	0.0291863	0.0124685	LOGISTIC-BINARY
20004#1435	Operation code: cataract extraction/lens implant	CAT-MUL	179431/1818(181249)	0.00809822	0.00174526	0.0144561	0.0125092	LOGISTIC-BINARY
41210#W843	Operative procedures - secondary OPCS4: W84.3 Endoscopic division of synovial plica	CAT-MUL	181201/65(181266)	-0.0420836	-0.0750276	-0.00897449	0.0125175	LOGISTIC-BINARY
41200#H235	Operative procedures - main OPCS4: H23.5 Endoscopic submucosal resection of lesion of lower bowel using fibreoptic sigmoidoscope	CAT-MUL	181153/113(181266)	0.0323923	0.00699532	0.0578521	0.0125325	LOGISTIC-BINARY
41272#W242	Operative procedures - OPCS4: W24.2 Closed reduction of fracture of long bone and rigid internal fixation NEC	CAT-MUL	180478/788(181266)	0.012251	0.00263831	0.0218737	0.012538	LOGISTIC-BINARY
41200#G473	Operative procedures - main OPCS4: G47.3 Irrigation of stomach	CAT-MUL	181254/12(181266)	0.0990784	0.0212197	0.17665	0.0125578	LOGISTIC-BINARY
30010	Red blood cell (erythrocyte) count	CONTINUOUS	175548	-0.00081161	-0.00144912	-0.000174104	0.0125878	LINEAR
20084#474	Vitamin and/or mineral supplement use: Evening primrose	CAT-MUL	23900/2029(25929)	-0.00791207	-0.0141288	-0.0016942	0.01262	LOGISTIC-BINARY
27700	Volume of G+S-occipital-inf (right hemisphere)	CONTINUOUS	15755	-0.00267725	-0.00478126	-0.000573241	0.0126361	LINEAR
41210#T373	Operative procedures - secondary OPCS4: T37.3 Biopsy of lesion of mesentery of small intestine	CAT-MUL	181248/18(181266)	0.0814296	0.0175406	0.14565	0.0127163	LOGISTIC-BINARY
23340	Femur troch BMC (bone mineral content) (right)	CONTINUOUS	14094	-0.0028518	-0.00509849	-0.000605113	0.0128555	LINEAR
22617#3232	Job code - historical: Housing and welfare officers	CAT-MUL	46303/357(46660)	-0.018087	-0.0323394	-0.00382403	0.0128952	LOGISTIC-BINARY
20003#1141193272	Treatment/medication code: testogel 50mg gel 5g sachet	CAT-MUL	181239/10(181249)	0.108972	0.0231872	0.195072	0.0129392	LOGISTIC-BINARY
41210#Z458	Operative procedures - secondary OPCS4: Z45.8 Specified uterus NEC	CAT-MUL	181218/48(181266)	-0.0487175	-0.0870286	-0.0101788	0.0129641	LOGISTIC-BINARY
41272#Z458	Operative procedures - OPCS4: Z45.8 Specified uterus NEC	CAT-MUL	181218/48(181266)	-0.0487175	-0.0870286	-0.0101788	0.0129641	LOGISTIC-BINARY
27367	Area of Lat-Fis-ant-Horizont (left hemisphere)	CONTINUOUS	15755	-0.00270273	-0.0048349	-0.00057056	0.0129788	LINEAR
41244#200	Intended management of patient (recoded): No overnight hospital stay	CAT-MUL	48822/129739(178561)	-0.00185076	-0.0033117	-0.000390003	0.0130242	LOGISTIC-BINARY
41210#L765	Operative procedures - secondary OPCS4: L76.5 Endovascular placement of three or more metallic stents	CAT-MUL	181256/10(181266)	0.108468	0.0231375	0.194688	0.0130383	LOGISTIC-BINARY
41272#L765	Operative procedures - OPCS4: L76.5 Endovascular placement of three or more metallic stents	CAT-MUL	181256/10(181266)	0.108468	0.0231375	0.194688	0.0130383	LOGISTIC-BINARY
20277#3567	Job code at visit: Occupational hygienists and safety officers (health and safety)	CAT-MUL	112074/128(112202)	-0.030021	-0.0536962	-0.00627863	0.0130773	LOGISTIC-BINARY
41210#A708	Operative procedures - secondary OPCS4: A70.8 Other specified neurostimulation of peripheral nerve	CAT-MUL	181247/19(181266)	-0.0773258	-0.138357	-0.0160666	0.01319	LOGISTIC-BINARY
41272#H261	Operative procedures - OPCS4: H26.1 Endoscopic snare resection of lesion of sigmoid colon using rigid sigmoidoscope	CAT-MUL	181237/29(181266)	-0.0621639	-0.111102	-0.0128	0.0132037	LOGISTIC-BINARY
41272#M459	Operative procedures - OPCS4: M45.9 Unspecified diagnostic endoscopic examination of bladder	CAT-MUL	168855/12411(181266)	-0.00316933	-0.00567584	-0.000662362	0.0132086	LOGISTIC-BINARY
41272#J031	Operative procedures - OPCS4: J03.1 Excision of lesion of liver NEC	CAT-MUL	181215/51(181266)	0.0479125	0.0100742	0.0858824	0.0132361	LOGISTIC-BINARY
6138#2	Qualifications: A levels/AS levels or equivalent	CAT-MUL	129877/49760(179637)	-0.0018226	-0.00326633	-0.000378851	0.0133496	LOGISTIC-BINARY
41210#Z109	Operative procedures - secondary OPCS4: Z10.9 Lumbar plexus NEC	CAT-MUL	181207/59(181266)	-0.0438275	-0.0784493	-0.00902251	0.0133513	LOGISTIC-BINARY
41272#Z109	Operative procedures - OPCS4: Z10.9 Lumbar plexus NEC	CAT-MUL	181207/59(181266)	-0.0438275	-0.0784493	-0.00902251	0.0133513	LOGISTIC-BINARY
25723	Weighted-mean ISOVF in tract posterior thalamic radiation (left)	CONTINUOUS	14905	-0.00264638	-0.00474414	-0.000548616	0.0134191	LINEAR
41272#X292	Operative procedures - OPCS4: X29.2 Continuous intravenous infusion of therapeutic substance NEC	CAT-MUL	175724/5542(181266)	0.00463557	0.000961114	0.00831161	0.0134307	LOGISTIC-BINARY
40011#8380	Histology of cancer tumour: Endometrioid carcinoma	CAT-MUL	180101/1165(181266)	-0.00994483	-0.0178312	-0.0020513	0.0134952	LOGISTIC-BINARY
20004#1369	Operation code: lumpectomy	CAT-MUL	170341/10908(181249)	-0.00335417	-0.00601627	-0.000691529	0.0135392	LOGISTIC-BINARY
41272#W097	Operative procedures - OPCS4: W09.7 Excision of tumour of bone	CAT-MUL	181249/17(181266)	-0.0810056	-0.14498	-0.0164029	0.0135487	LOGISTIC-BINARY
25212	Mean L1 in superior cerebellar peduncle on FA skeleton (right)	CONTINUOUS	14905	-0.00272725	-0.00489288	-0.000561624	0.013581	LINEAR
134	Number of self-reported cancers	INTEGER	181246	-0.00266251	-0.00336157	-0.00196345	0.0135911	ORDERED-LOGISTIC
25470	Mean ISOVF in sagittal stratum on FA skeleton (right)	CONTINUOUS	14905	-0.00271817	-0.00487752	-0.000558819	0.0136216	LINEAR
20112#1	Illnesses of adopted father: Heart disease	CAT-MUL	863/416(1279)	0.0208129	0.00433685	0.037445	0.0136613	LOGISTIC-BINARY
26847	Area of rostralanteriorcingulate (right hemisphere)	CONTINUOUS	15755	-0.00268082	-0.00481241	-0.000549225	0.0137059	LINEAR
24023	Average 16-hour sound level of noise pollution	CONTINUOUS	178906	-0.00079865	-0.0014339	-0.000163396	0.0137363	LINEAR
24024	Average 24-hour sound level of noise pollution	CONTINUOUS	178906	-0.000798299	-0.00143355	-0.000163045	0.0137778	LINEAR
41210#Z704	Operative procedures - secondary OPCS4: Z70.4 Styloid process of radius	CAT-MUL	181227/39(181266)	0.0544933	0.0112024	0.0979372	0.0137895	LOGISTIC-BINARY
41272#Z704	Operative procedures - OPCS4: Z70.4 Styloid process of radius	CAT-MUL	181227/39(181266)	0.0544933	0.0112024	0.0979372	0.0137895	LOGISTIC-BINARY
41210#M305	Operative procedures - secondary OPCS4: M30.5 Diagnostic endoscopic examination of ureter and biopsy of lesion of ureter NEC	CAT-MUL	181253/13(181266)	-0.0918056	-0.164455	-0.018302	0.0138417	LOGISTIC-BINARY
41272#W768	Operative procedures - OPCS4: W76.8 Other specified other operations on ligament	CAT-MUL	181149/117(181266)	0.0313674	0.00640243	0.0563898	0.0139059	LOGISTIC-BINARY
24020	Average daytime sound level of noise pollution	CONTINUOUS	178906	-0.000797099	-0.00143235	-0.000161846	0.0139207	LINEAR
41210#Q236	Operative procedures - secondary OPCS4: Q23.6 Oophorectomy of remaining solitary ovary NEC	CAT-MUL	181251/15(181266)	-0.0859222	-0.15406	-0.0171198	0.0139331	LOGISTIC-BINARY
25602	Weighted-mean L2 in tract parahippocampal part of cingulum (left)	CONTINUOUS	14905	-0.00269255	-0.00483938	-0.000545719	0.0139678	LINEAR
22601#62113189	Job coding: museum guide	CAT-MUL	46647/13(46660)	-0.0924851	-0.165843	-0.0183156	0.0140294	LOGISTIC-BINARY
23537	Concentration of Medium LDL Particles	CONTINUOUS	43435	0.00158607	0.000320496	0.00285163	0.0140384	LINEAR
41210#G191	Operative procedures - secondary OPCS4: G19.1 Diagnostic endoscopic examination of oesophagus and biopsy of lesion of oesophagus using rigid oesophagoscope	CAT-MUL	181255/11(181266)	0.102804	0.0209586	0.185082	0.014053	LOGISTIC-BINARY
41200#M723	Operative procedures - main OPCS4: M72.3 Excision of lesion of urethra NEC	CAT-MUL	181231/35(181266)	0.0573746	0.0116693	0.103235	0.014054	LOGISTIC-BINARY
24022	Average night-time sound level of noise pollution	CONTINUOUS	178906	-0.000795858	-0.00143111	-0.000160604	0.0140699	LINEAR
21034	Frequency of loose/mushy/watery stools in the last 3 months	CAT-SIN	68737	0.00241426	0.00179934	0.00302919	0.0141523	ORDERED-LOGISTIC
25277	Mean L2 in posterior thalamic radiation on FA skeleton (left)	CONTINUOUS	14905	-0.00258361	-0.00464758	-0.000519637	0.0141542	LINEAR
1329	Oily fish intake	CAT-SIN	180600	-0.00145072	-0.0018183	-0.00108315	0.0141854	ORDERED-LOGISTIC
41210#E033	Operative procedures - secondary OPCS4: E03.3 Biopsy of lesion of septum of nose	CAT-MUL	181250/16(181266)	0.0844323	0.0170372	0.151972	0.0141932	LOGISTIC-BINARY
41200#J412	Operative procedures - main OPCS4: J41.2 Endoscopic dilation of bile duct NEC	CAT-MUL	181241/25(181266)	0.0678224	0.0137055	0.122132	0.0142226	LOGISTIC-BINARY
41200#J142	Operative procedures - main OPCS4: J14.2 Aspiration of liver NEC	CAT-MUL	181252/14(181266)	-0.0883958	-0.158847	-0.0174772	0.014225	LOGISTIC-BINARY
41229#5PF	PCT responsible for patient data: SANDWELL PCT	CAT-MUL	180413/853(181266)	0.0115676	0.00232352	0.0208202	0.0142268	LOGISTIC-BINARY
5983	ECG, heart rate	INTEGER	26570	0.00204601	0.000409516	0.00368251	0.0142708	LINEAR
25261	Mean L2 in superior cerebellar peduncle on FA skeleton (left)	CONTINUOUS	14905	-0.0027266	-0.00490746	-0.000545732	0.0142726	LINEAR
26517	Volume of SubCortGray (whole brain)	CONTINUOUS	15755	-0.0025374	-0.0045684	-0.000506395	0.0143427	LINEAR
6147#5	Reason for glasses/contact lenses: For a 'squint' or 'turn' in an eye since childhood (called 'strabismus')	CAT-MUL	179657/864(180521)	-0.0114306	-0.0205796	-0.00227236	0.0143845	LOGISTIC-BINARY
20262	Myopia diagnosis	CAT-SIN	38476	0.00372272	0.00278457	0.00466086	0.0143878	ORDERED-LOGISTIC
40006#D332	Type of cancer: ICD10: D33.2 Brain, unspecified	CAT-MUL	181255/11(181266)	0.102561	0.0205757	0.184822	0.0143923	LOGISTIC-BINARY
41200#Q072	Operative procedures - main OPCS4: Q07.2 Abdominal hysterectomy and excision of periuterine tissue NEC	CAT-MUL	181189/77(181266)	-0.0379741	-0.068336	-0.00747583	0.0144605	LOGISTIC-BINARY
21001	Body mass index (BMI)	CONTINUOUS	180706	0.000785742	0.00015602	0.00141546	0.0144629	LINEAR
41210#Y759	Operative procedures - secondary OPCS4: Y75.9 Unspecified minimal access to abdominal cavity	CAT-MUL	181255/11(181266)	-0.098844	-0.177438	-0.0191002	0.014463	LOGISTIC-BINARY
41272#Y759	Operative procedures - OPCS4: Y75.9 Unspecified minimal access to abdominal cavity	CAT-MUL	181255/11(181266)	-0.098844	-0.177438	-0.0191002	0.014463	LOGISTIC-BINARY
41272#M301	Operative procedures - OPCS4: M30.1 Endoscopic retrograde pyelography	CAT-MUL	180649/617(181266)	-0.0134942	-0.024303	-0.00267206	0.0144636	LOGISTIC-BINARY
20003#1140880140	Treatment/medication code: zineryt topical solution	CAT-MUL	181233/16(181249)	0.0849957	0.0170474	0.153324	0.0144708	LOGISTIC-BINARY
23620	Cholesterol to Total Lipids in Medium LDL percentage	CONTINUOUS	43435	0.0016087	0.000319222	0.00289818	0.0144796	LINEAR
41272#L843	Operative procedures - OPCS4: L84.3 Combined operations on primary long and short saphenous vein	CAT-MUL	181231/35(181266)	-0.0560048	-0.100732	-0.0109335	0.0145073	LOGISTIC-BINARY
24021	Average evening sound level of noise pollution	CONTINUOUS	178906	-0.000792213	-0.00142747	-0.000156958	0.0145164	LINEAR
41272#M332	Operative procedures - OPCS4: M33.2 Percutaneous insertion of plastic stent into ureter	CAT-MUL	181231/35(181266)	-0.056009	-0.100757	-0.0109362	0.0145168	LOGISTIC-BINARY
41210#O142	Operative procedures - secondary OPCS4: O14.2 Sentinel lymph node	CAT-MUL	176103/5163(181266)	-0.00473259	-0.0085276	-0.00093622	0.0145342	LOGISTIC-BINARY
41272#O142	Operative procedures - OPCS4: O14.2 Sentinel lymph node	CAT-MUL	176103/5163(181266)	-0.00473259	-0.0085276	-0.00093622	0.0145342	LOGISTIC-BINARY
6034	Target heart rate achieved	CAT-SIN	23125/3554(26679)	0.00605959	0.0012008	0.0109218	0.0145387	LOGISTIC-BINARY
130672	Date D76 first reported (certain diseases involving lymphoreticular tissue and reticulohistiocytic system)	DATE	181207/59(181266)	0.0439449	0.0087389	0.0792583	0.0145835	LOGISTIC-BINARY
41210#Y085	Operative procedures - secondary OPCS4: Y08.5 Laser modification of organ NOC	CAT-MUL	181228/38(181266)	-0.0536237	-0.0965124	-0.010409	0.0146639	LOGISTIC-BINARY
41272#Y085	Operative procedures - OPCS4: Y08.5 Laser modification of organ NOC	CAT-MUL	181228/38(181266)	-0.0536237	-0.0965124	-0.010409	0.0146639	LOGISTIC-BINARY
41232#22	Administrative and legal statuses: Private patient: formally detained under Part III, Mental Health Act 1983	CAT-MUL	181228/38(181266)	-0.0536513	-0.0966185	-0.0104013	0.0147247	LOGISTIC-BINARY
41200#W829	Operative procedures - main OPCS4: W82.9 Unspecified therapeutic endoscopic operations on semilunar cartilage	CAT-MUL	181246/20(181266)	-0.0732628	-0.131764	-0.0140239	0.0147434	LOGISTIC-BINARY
20003#1140861282	Treatment/medication code: motens 2mg tablet	CAT-MUL	181235/14(181249)	-0.0878317	-0.157903	-0.0168121	0.0147577	LOGISTIC-BINARY
41249#2001	Methods of admission to hospital (recoded): Emergency admission: A&E	CAT-MUL	120615/60472(181087)	-0.00168505	-0.00303957	-0.000330544	0.014758	LOGISTIC-BINARY
41272#W208	Operative procedures - OPCS4: W20.8 Other specified primary open reduction of fracture of bone and extramedullary fixation	CAT-MUL	180964/302(181266)	0.0193019	0.00378512	0.0348424	0.0148427	LOGISTIC-BINARY
23062	T. gondii seropositivity for Toxoplasma gondii	CAT-SIN	2669/928(3597)	-0.0123707	-0.022344	-0.00241049	0.0149587	LOGISTIC-BINARY
41210#V218	Operative procedures - secondary OPCS4: V21.8 Other specified other operations on temporomandibular joint	CAT-MUL	181253/13(181266)	-0.0909288	-0.163711	-0.0172508	0.0149917	LOGISTIC-BINARY
41200#X389	Operative procedures - main OPCS4: X38.9 Unspecified subcutaneous injection	CAT-MUL	181232/34(181266)	-0.0565988	-0.102076	-0.0108616	0.0150141	LOGISTIC-BINARY
131716	Date L13 first reported (other bullous disorders)	DATE	181219/47(181266)	0.0489557	0.00956408	0.0884762	0.0150293	LOGISTIC-BINARY
41200#Q122	Operative procedures - main OPCS4: Q12.2 Replacement of intrauterine contraceptive device	CAT-MUL	180971/295(181266)	-0.0194019	-0.0350347	-0.00374435	0.0150738	LOGISTIC-BINARY
131186	Date H40 first reported (glaucoma)	DATE	175128/6138(181266)	-0.00435082	-0.00785876	-0.000841793	0.0150763	LOGISTIC-BINARY
41247#2000	Patient classification on admission (recoded): Day case	CAT-MUL	52263/129003(181266)	-0.00176772	-0.00319365	-0.000341965	0.0151018	LOGISTIC-BINARY
41210#T309	Operative procedures - secondary OPCS4: T30.9 Unspecified opening of abdomen	CAT-MUL	181111/155(181266)	0.0268825	0.00521447	0.0485925	0.0151326	LOGISTIC-BINARY
25878	Volume of grey matter in Thalamus (left)	CONTINUOUS	15678	-0.00262574	-0.0047454	-0.000506072	0.0151896	LINEAR
20004#1494	Operation code: foot surgery	CAT-MUL	177302/3947(181249)	0.00536598	0.00103465	0.00969948	0.0151921	LOGISTIC-BINARY
41210#Z905	Operative procedures - secondary OPCS4: Z90.5 Foot NEC	CAT-MUL	180490/776(181266)	-0.011956	-0.0216054	-0.00229579	0.0152198	LOGISTIC-BINARY
41272#Z905	Operative procedures - OPCS4: Z90.5 Foot NEC	CAT-MUL	180490/776(181266)	-0.011956	-0.0216054	-0.00229579	0.0152198	LOGISTIC-BINARY
41272#X401	Operative procedures - OPCS4: X40.1 Renal dialysis	CAT-MUL	181242/24(181266)	0.0683045	0.0132247	0.12354	0.0152393	LOGISTIC-BINARY
25712	Weighted-mean ISOVF in tract corticospinal tract (left)	CONTINUOUS	14905	-0.00269628	-0.00487506	-0.000517501	0.0152912	LINEAR
943	Frequency of stair climbing in last 4 weeks	CAT-SIN	179525	-0.00140486	-0.00176958	-0.00104014	0.0154651	ORDERED-LOGISTIC
20277#5223	Job code at visit: Metal working production and maintenance fitters	CAT-MUL	112176/26(112202)	-0.0644839	-0.11652	-0.0120761	0.0155356	LOGISTIC-BINARY
27228	Volume of rostralanteriorcingulate (left hemisphere)	CONTINUOUS	15755	-0.00260937	-0.00472646	-0.000492285	0.0157077	LINEAR
23261	Gynoid bone mass	INTEGER	1938	-0.00722773	-0.0130937	-0.00136176	0.0157639	LINEAR
4501	Non-accidental death in close genetic family	CAT-SIN	42424/14416(56840)	0.00319914	0.000602113	0.00579695	0.0157761	LOGISTIC-BINARY
41272#Q555	Operative procedures - OPCS4: Q55.5 Transvaginal ultrasound examination of female genital tract	CAT-MUL	180831/435(181266)	-0.0158695	-0.0287456	-0.00297576	0.0157804	LOGISTIC-BINARY
41272#E352	Operative procedures - OPCS4: E35.2 Endoscopic resection of lesion of larynx	CAT-MUL	181207/59(181266)	0.0433685	0.00820575	0.078643	0.0158078	LOGISTIC-BINARY
1339	Non-oily fish intake	CAT-SIN	180751	-0.00147157	-0.00185528	-0.00108787	0.0158265	ORDERED-LOGISTIC
23217	Femur upper neck BMD (bone mineral density) T-score (right)	CONTINUOUS	2766	-0.00593842	-0.0107617	-0.00111519	0.015835	LINEAR
25578	Weighted-mean L1 in tract corticospinal tract (right)	CONTINUOUS	14905	-0.00268506	-0.00486824	-0.00050188	0.0159328	LINEAR
41210#A599	Operative procedures - secondary OPCS4: A59.9 Unspecified excision of peripheral nerve	CAT-MUL	181239/27(181266)	-0.0629254	-0.113891	-0.0115228	0.0160025	LOGISTIC-BINARY
20003#1141151368	Treatment/medication code: sandrena 0.5mg gel	CAT-MUL	181184/65(181249)	0.0412126	0.00770755	0.0748098	0.0160704	LOGISTIC-BINARY
41200#X998	Operative procedures - main OPCS4: X99.8 No procedure performed	CAT-MUL	106146/75120(181266)	-0.00158708	-0.0028793	-0.000294901	0.0160736	LOGISTIC-BINARY
25287	Mean L2 in fornix cres+stria terminalis on FA skeleton (left)	CONTINUOUS	14905	-0.00237208	-0.00430369	-0.000440466	0.0160923	LINEAR
41272#X998	Operative procedures - OPCS4: X99.8 No procedure performed	CAT-MUL	106137/75129(181266)	-0.00158642	-0.00287862	-0.000294255	0.0161165	LOGISTIC-BINARY
41272#W561	Operative procedures - OPCS4: W56.1 Primary interposition arthroplasty of metatarsophalangeal joint NEC	CAT-MUL	181174/92(181266)	0.0345887	0.0064503	0.0628022	0.0161314	LOGISTIC-BINARY
25117	Mean MD in superior cerebellar peduncle on FA skeleton (left)	CONTINUOUS	14905	-0.00266043	-0.00482767	-0.000493187	0.0161325	LINEAR
27486	Volume of G-cingul-Post-ventral (left hemisphere)	CONTINUOUS	15755	-0.00261976	-0.00475456	-0.00048496	0.0161666	LINEAR
41272#X893	Operative procedures - OPCS4: X89.3 Immunomodulating drugs Band 1	CAT-MUL	181212/54(181266)	0.0453947	0.00845143	0.0824522	0.0161857	LOGISTIC-BINARY
40006#C859	Type of cancer: ICD10: C85.9 Non-Hodgkin's lymphoma, unspecified type	CAT-MUL	181170/96(181266)	0.0338302	0.00628398	0.0614418	0.0162067	LOGISTIC-BINARY
41210#Q109	Operative procedures - secondary OPCS4: Q10.9 Unspecified curettage of uterus	CAT-MUL	181185/81(181266)	-0.0364195	-0.0660449	-0.00666871	0.0162103	LOGISTIC-BINARY
41272#S273	Operative procedures - OPCS4: S27.3 Random pattern local flap of skin to head or neck NEC	CAT-MUL	181020/246(181266)	-0.020925	-0.0379842	-0.00382782	0.0163331	LOGISTIC-BINARY
26937	Area of middletemporal (left hemisphere)	CONTINUOUS	15755	-0.00257057	-0.00466858	-0.000472574	0.0163337	LINEAR
104910	Time spent doing moderate physical activity	CAT-SIN	25929	-0.00362964	-0.00455964	-0.00269965	0.0163383	ORDERED-LOGISTIC
41210#F231	Operative procedures - secondary OPCS4: F23.1 Excision of lesion of tongue	CAT-MUL	181246/20(181266)	0.0743125	0.0137571	0.135076	0.0163553	LOGISTIC-BINARY
25624	Weighted-mean L3 in tract acoustic radiation (right)	CONTINUOUS	14905	0.00267426	0.00049048	0.00485804	0.0163907	LINEAR
41272#D153	Operative procedures - OPCS4: D15.3 Incision of ear drum NEC	CAT-MUL	181129/137(181266)	0.0282523	0.00520053	0.0513519	0.0164149	LOGISTIC-BINARY
26670	Volume of CM (left hemisphere)	CONTINUOUS	15755	-0.00261392	-0.00474999	-0.000477849	0.0164694	LINEAR
25469	Mean ISOVF in posterior thalamic radiation on FA skeleton (left)	CONTINUOUS	14905	-0.00261781	-0.00475807	-0.000477539	0.0165211	LINEAR
41272#W152	Operative procedures - OPCS4: W15.2 Osteotomy of base of first metatarsal bone	CAT-MUL	181084/182(181266)	-0.0242536	-0.0440589	-0.00439489	0.0165363	LOGISTIC-BINARY
22601#53232556	Job coding: painter, decorator	CAT-MUL	46620/40(46660)	0.0521305	0.00951002	0.0947837	0.0165651	LOGISTIC-BINARY
41210#Y705	Operative procedures - secondary OPCS4: Y70.5 Temporary operations	CAT-MUL	180173/1093(181266)	0.0099897	0.00182046	0.0181667	0.0165923	LOGISTIC-BINARY
41272#Y705	Operative procedures - OPCS4: Y70.5 Temporary operations	CAT-MUL	180173/1093(181266)	0.0099897	0.00182046	0.0181667	0.0165923	LOGISTIC-BINARY
41210#W038	Operative procedures - secondary OPCS4: W03.8 Other specified complex reconstruction of forefoot	CAT-MUL	181253/13(181266)	-0.0892184	-0.161615	-0.0156901	0.0166	LOGISTIC-BINARY
41200#H218	Operative procedures - main OPCS4: H21.8 Other specified other therapeutic endoscopic operations on colon	CAT-MUL	181250/16(181266)	0.0826994	0.0151376	0.150447	0.0166145	LOGISTIC-BINARY
41200#S088	Operative procedures - main OPCS4: S08.8 Other specified curettage of lesion of skin	CAT-MUL	181232/34(181266)	-0.0557195	-0.101156	-0.00997068	0.0166258	LOGISTIC-BINARY
27588	Area of G-temporal-middle (right hemisphere)	CONTINUOUS	15755	-0.002586	-0.00470234	-0.000469656	0.0166274	LINEAR
22601#24323289	Job coding: town planner, development officer	CAT-MUL	46602/58(46660)	-0.0428771	-0.0778999	-0.00772982	0.0166327	LOGISTIC-BINARY
22617#2432	Job code - historical: Town planners	CAT-MUL	46602/58(46660)	-0.0428771	-0.0778999	-0.00772982	0.0166327	LOGISTIC-BINARY
22601#34123157	Job coding: author, writer, biographer, book editor, novelist, dramatist, playwright, poet	CAT-MUL	46492/168(46660)	-0.025299	-0.0460145	-0.0045513	0.0167651	LOGISTIC-BINARY
5105	6mm strong meridian angle (left)	INTEGER	33437	0.00178636	0.000322473	0.00325025	0.0167714	LINEAR
132164	Date O01 first reported (hydatidiform mole)	DATE	181118/148(181266)	-0.0268823	-0.0488818	-0.00482353	0.016772	LOGISTIC-BINARY
41200#W169	Operative procedures - main OPCS4: W16.9 Unspecified other division of bone	CAT-MUL	181224/42(181266)	-0.050087	-0.0910132	-0.00888992	0.0168327	LOGISTIC-BINARY
41210#W834	Operative procedures - secondary OPCS4: W83.4 Endoscopic articular abrasion chondroplasty	CAT-MUL	181132/134(181266)	0.0284337	0.00511437	0.0518012	0.0169748	LOGISTIC-BINARY
41210#T178	Operative procedures - secondary OPCS4: T17.8 Other specified other operations on diaphragm	CAT-MUL	181246/20(181266)	0.0736222	0.0132751	0.134218	0.0170229	LOGISTIC-BINARY
26836	Area of middletemporal (right hemisphere)	CONTINUOUS	15755	-0.00256417	-0.00467081	-0.000457535	0.0170525	LINEAR
41200#T723	Operative procedures - main OPCS4: T72.3 Release of constriction of sheath of tendon	CAT-MUL	179602/1664(181266)	0.00806851	0.00143972	0.0147023	0.0170845	LOGISTIC-BINARY
26719	Volume of Midbrain (whole brain)	CONTINUOUS	15755	-0.00259681	-0.00473102	-0.000462595	0.0170921	LINEAR
41272#W803	Operative procedures - OPCS4: W80.3 Open irrigation of joint NEC	CAT-MUL	181112/154(181266)	0.0264704	0.00473544	0.0482501	0.0171053	LOGISTIC-BINARY
20003#1141168646	Treatment/medication code: panadol extra tablet	CAT-MUL	181236/13(181249)	-0.0889993	-0.16161	-0.0153516	0.0171141	LOGISTIC-BINARY
22128	Doctor diagnosed emphysema	CAT-SIN	47347/92(47439)	0.0341545	0.00607044	0.0622506	0.0171751	LOGISTIC-BINARY
25002	Volume of peripheral cortical grey matter	CONTINUOUS	15678	-0.00230243	-0.00419628	-0.000408586	0.0171841	LINEAR
23601	Cholesteryl Esters to Total Lipids in Small VLDL percentage	CONTINUOUS	43435	0.00156784	0.000277966	0.00285771	0.0172044	LINEAR
41200#G302	Operative procedures - main OPCS4: G30.2 Partitioning of stomach NEC	CAT-MUL	181242/24(181266)	-0.0660033	-0.120113	-0.0115025	0.0172246	LOGISTIC-BINARY
41272#X323	Operative procedures - OPCS4: X32.3 Exchange of plasma (2-9)	CAT-MUL	181233/33(181266)	0.0572958	0.0102166	0.104534	0.0172571	LOGISTIC-BINARY
20512	Recent feelings of foreboding	CAT-SIN	61406	-0.00331376	-0.00416738	-0.00246014	0.0172782	ORDERED-LOGISTIC
25788	Volume of grey matter in Middle Frontal Gyrus (left)	CONTINUOUS	15678	-0.00253098	-0.00461476	-0.000447195	0.0172883	LINEAR
27401	Area of S-temporal-sup (left hemisphere)	CONTINUOUS	15755	-0.00257549	-0.00469695	-0.000454035	0.0173424	LINEAR
41272#U135	Operative procedures - OPCS4: U13.5 Plain x-ray of bone	CAT-MUL	181256/10(181266)	0.103409	0.01822	0.188557	0.0173519	LOGISTIC-BINARY
26683	Volume of Pt (left hemisphere)	CONTINUOUS	15755	-0.00259185	-0.00472703	-0.00045667	0.0173555	LINEAR
27736	Volume of G-temporal-middle (right hemisphere)	CONTINUOUS	15755	-0.00250413	-0.00456808	-0.000440185	0.0174114	LINEAR
41200#M459	Operative procedures - main OPCS4: M45.9 Unspecified diagnostic endoscopic examination of bladder	CAT-MUL	171083/10183(181266)	-0.00333448	-0.00608358	-0.000584785	0.0174511	LOGISTIC-BINARY
26715	Volume of Whole-thalamus (right hemisphere)	CONTINUOUS	15755	-0.00251212	-0.00458427	-0.000439974	0.0174991	LINEAR
22601#62142638	Job coding: air travel assistant, cabin/flight attendant, air hostess, air purser, air steward, cabin crew; passenger services agent; check-in staff	CAT-MUL	46522/138(46660)	-0.0276823	-0.050497	-0.00482584	0.0175093	LOGISTIC-BINARY
41272#P205	Operative procedures - OPCS4: P20.5 Implantation of radioactive substance into vagina	CAT-MUL	181067/199(181266)	-0.0230171	-0.0419834	-0.00400529	0.0175182	LOGISTIC-BINARY
100170	Fizzy drink intake	CAT-SIN	25915	0.00785028	0.00585653	0.00984403	0.017559	ORDERED-LOGISTIC
22126	Doctor diagnosed hayfever or allergic rhinitis	CAT-SIN	36393/11046(47439)	-0.00354847	-0.00647929	-0.000617994	0.0176346	LOGISTIC-BINARY
25882	Volume of grey matter in Putamen (left)	CONTINUOUS	15678	0.00258899	0.000450565	0.00472741	0.0176509	LINEAR
132112	Date N73 first reported (other female pelvic inflammatory diseases)	DATE	177958/3308(181266)	-0.0057189	-0.0104427	-0.00099311	0.0176749	LOGISTIC-BINARY
20154	Forced expiratory volume in 1-second (FEV1), predicted percentage	CONTINUOUS	111530	-0.000970778	-0.00177345	-0.000168109	0.0177668	LINEAR
100014	Folate	CONTINUOUS	25938	-0.00201452	-0.00368028	-0.000348748	0.0177753	LINEAR
41210#Z409	Operative procedures - secondary OPCS4: Z40.9 Vascular tissue NEC	CAT-MUL	181215/51(181266)	-0.0450597	-0.0822155	-0.00768769	0.0177961	LOGISTIC-BINARY
41272#Z409	Operative procedures - OPCS4: Z40.9 Vascular tissue NEC	CAT-MUL	181215/51(181266)	-0.0450597	-0.0822155	-0.00768769	0.0177961	LOGISTIC-BINARY
26806	Volume of parsorbitalis (left hemisphere)	CONTINUOUS	15755	-0.00252153	-0.00460705	-0.000436012	0.0178044	LINEAR
26693	Volume of VPL (right hemisphere)	CONTINUOUS	15755	-0.00255314	-0.00466489	-0.000441392	0.0178091	LINEAR
41229#5HQ	PCT responsible for patient data: BOLTON PCT	CAT-MUL	179658/1608(181266)	-0.00818577	-0.014957	-0.00140983	0.0178554	LOGISTIC-BINARY
20003#1141169844	Treatment/medication code: dexamethasone+hypromellose 0.1%/0.5% eye drops	CAT-MUL	181166/83(181249)	0.0358457	0.00622704	0.0655517	0.0178631	LOGISTIC-BINARY
27173	Area of insula (left hemisphere)	CONTINUOUS	15755	-0.00257653	-0.00470917	-0.000443892	0.0178918	LINEAR
41272#T393	Operative procedures - OPCS4: T39.3 Biopsy of lesion of posterior peritoneum	CAT-MUL	181240/26(181266)	0.0642095	0.0111641	0.117465	0.0179094	LOGISTIC-BINARY
41210#T393	Operative procedures - secondary OPCS4: T39.3 Biopsy of lesion of posterior peritoneum	CAT-MUL	181255/11(181266)	0.0990808	0.0172807	0.181505	0.0180116	LOGISTIC-BINARY
23216	Femur upper neck BMD (bone mineral density) (right)	CONTINUOUS	2771	-0.00581655	-0.0106361	-0.000997013	0.0180279	LINEAR
26596	Volume of VentralDC (right hemisphere)	CONTINUOUS	15755	-0.00245869	-0.00449631	-0.000421066	0.0180341	LINEAR
41272#C498	Operative procedures - OPCS4: C49.8 Other specified incision of cornea	CAT-MUL	181176/90(181266)	0.034382	0.00591486	0.0629282	0.018088	LOGISTIC-BINARY
41200#W097	Operative procedures - main OPCS4: W09.7 Excision of tumour of bone	CAT-MUL	181251/15(181266)	-0.0825085	-0.150588	-0.0137484	0.0181441	LOGISTIC-BINARY
20023	Mean time to correctly identify matches	INTEGER	180215	0.000714614	0.000121499	0.00130773	0.0182033	LINEAR
20684	Liking for lemons	CAT-SIN	72017	0.00212587	0.00153134	0.0027204	0.0182064	ORDERED-LOGISTIC
3710	Length of menstrual cycle	INTEGER	30391	-0.00382283	-0.00503826	-0.0026074	0.0182211	ORDERED-LOGISTIC
41210#K661	Operative procedures - secondary OPCS4: K66.1 Cardiotachygraphy	CAT-MUL	181235/31(181266)	0.0585747	0.010046	0.10732	0.0182362	LOGISTIC-BINARY
23418	Cholesteryl Esters in HDL	CONTINUOUS	43435	-0.00155271	-0.00284267	-0.000262756	0.0183157	LINEAR
25260	Mean L2 in superior cerebellar peduncle on FA skeleton (right)	CONTINUOUS	14905	-0.00262792	-0.00481209	-0.000443745	0.0183693	LINEAR
25851	Volume of grey matter in Parahippocampal Gyrus, posterior division (right)	CONTINUOUS	15678	-0.00250902	-0.00459444	-0.000423604	0.0183727	LINEAR
5104	3mm strong meridian angle (left)	INTEGER	37185	0.00167287	0.000279878	0.00306586	0.0185861	LINEAR
22601#35323258	Job coding: broker, financial/insurance broker, foreign exchange dealer, ship/marine broker, stockbroker, commodity trader	CAT-MUL	46530/130(46660)	0.0284097	0.00476092	0.0520765	0.0185927	LOGISTIC-BINARY
41210#Z255	Operative procedures - secondary OPCS4: Z25.5 Tongue	CAT-MUL	181213/53(181266)	-0.0439561	-0.0804821	-0.00725449	0.0186353	LOGISTIC-BINARY
41272#Z255	Operative procedures - OPCS4: Z25.5 Tongue	CAT-MUL	181213/53(181266)	-0.0439561	-0.0804821	-0.00725449	0.0186353	LOGISTIC-BINARY
132182	Date O11 first reported (pre-existing hypertensive disorder with superimposed proteinuria)	DATE	181249/17(181266)	-0.0771481	-0.141205	-0.0126135	0.0186764	LOGISTIC-BINARY
41200#J183	Operative procedures - main OPCS4: J18.3 Total cholecystectomy NEC	CAT-MUL	171670/9596(181266)	0.00338557	0.000562944	0.0062091	0.0187428	LOGISTIC-BINARY
41200#T092	Operative procedures - main OPCS4: T09.2 Open biopsy of lesion of pleura	CAT-MUL	181245/21(181266)	-0.0693057	-0.126819	-0.0111895	0.0188379	LOGISTIC-BINARY
25199	Mean MO in tapetum on FA skeleton (left)	CONTINUOUS	14905	-0.00252096	-0.00462541	-0.000416506	0.0188843	LINEAR
41272#D231	Operative procedures - OPCS4: D23.1 Transtympanic injection to inner ear	CAT-MUL	181255/11(181266)	0.0990465	0.0165753	0.182048	0.0189521	LOGISTIC-BINARY
41200#G801	Operative procedures - main OPCS4: G80.1 Diagnostic endoscopic examination of ileum and biopsy of lesion of ileum	CAT-MUL	181239/27(181266)	0.0625338	0.0104331	0.11489	0.018956	LOGISTIC-BINARY
12140	Believed safe to perform abdominal MRI scan	CAT-SIN	156/17281(17437)	0.0256298	0.00418218	0.0470009	0.0189564	LOGISTIC-BINARY
41200#A842	Operative procedures - main OPCS4: A84.2 Electromyography	CAT-MUL	181130/136(181266)	-0.0274723	-0.0503882	-0.00448821	0.0189722	LOGISTIC-BINARY
22654	Consecutive night shifts during night shift periods	INTEGER	1048	-0.0193095	-0.0246687	-0.0139503	0.0189952	ORDERED-LOGISTIC
2237	Plays computer games	CAT-SIN	181193	0.00189515	0.00139775	0.00239256	0.0190676	ORDERED-LOGISTIC
24013	Total traffic load on major roads	INTEGER	178906	-0.0022305	-0.0028187	-0.0016423	0.0191182	ORDERED-LOGISTIC
41272#X652	Operative procedures - OPCS4: X65.2 Delivery of a fraction of intracavitary radiotherapy	CAT-MUL	181023/243(181266)	-0.0205543	-0.037733	-0.00333889	0.0191534	LOGISTIC-BINARY
41272#X673	Operative procedures - OPCS4: X67.3 Preparation for hemi body irradiation	CAT-MUL	181249/17(181266)	-0.0765362	-0.140194	-0.0120581	0.0192805	LOGISTIC-BINARY
26746	Area of rostralanteriorcingulate (left hemisphere)	CONTINUOUS	15755	-0.00254517	-0.00467696	-0.00041337	0.0192862	LINEAR
26687	Volume of LP (left hemisphere)	CONTINUOUS	15755	-0.00252704	-0.00464509	-0.000408988	0.0193683	LINEAR
41229#5PX	PCT responsible for patient data: MID ESSEX PCT	CAT-MUL	181241/25(181266)	-0.0631741	-0.115914	-0.0100055	0.0193856	LOGISTIC-BINARY
41210#G475	Operative procedures - secondary OPCS4	CAT-MUL	181106/160(181266)	0.0254342	0.00412109	0.0467921	0.01947	LOGISTIC-BINARY
20003#1141192916	Treatment/medication code: rino clenil 50micrograms nasal spray	CAT-MUL	180880/369(181249)	0.0167427	0.00270717	0.0307995	0.0194796	LOGISTIC-BINARY
20554#5	Actions taken following self-harm: See own GP	CAT-MUL	60766/779(61545)	-0.0115815	-0.0212948	-0.00186128	0.0194834	LOGISTIC-BINARY
41200#L843	Operative procedures - main OPCS4: L84.3 Combined operations on primary long and short saphenous vein	CAT-MUL	181232/34(181266)	-0.0543084	-0.0997032	-0.00856182	0.0195326	LOGISTIC-BINARY
41272#A842	Operative procedures - OPCS4: A84.2 Electromyography	CAT-MUL	181036/230(181266)	-0.0210577	-0.0387144	-0.00336215	0.0195458	LOGISTIC-BINARY
6033	Maximum heart rate during fitness test	INTEGER	26669	0.00192595	0.000308769	0.00354312	0.019588	LINEAR
20004#1541	Operation code: cervical polyps removed	CAT-MUL	180927/322(181249)	-0.0178017	-0.0327364	-0.00283914	0.0195928	LOGISTIC-BINARY
41272#E932	Operative procedures - OPCS4: E93.2 Spirometry	CAT-MUL	181213/53(181266)	0.0442494	0.00714304	0.0814607	0.019612	LOGISTIC-BINARY
41210#Q552	Operative procedures - secondary OPCS4: Q55.2 Examination of female genital tract under anaesthetic NEC	CAT-MUL	180431/835(181266)	-0.0110868	-0.0203972	-0.00176727	0.0196573	LOGISTIC-BINARY
27095	Volume of BA45 (left hemisphere)	CONTINUOUS	15755	-0.00246254	-0.00453191	-0.000393176	0.0196852	LINEAR
41246#1270	Treatment speciality of consultant (recoded): Clinical oncology	CAT-MUL	166351/6437(172788)	-0.00406548	-0.00748175	-0.000648195	0.0196958	LOGISTIC-BINARY
100005	Carbohydrate	CONTINUOUS	25938	-0.00198549	-0.0036547	-0.000316285	0.0197372	LINEAR
100500	Intake of artificial sweetener added to tea	CAT-SIN	25929	-0.00841056	-0.0106604	-0.00616076	0.0198096	ORDERED-LOGISTIC
41210#C498	Operative procedures - secondary OPCS4: C49.8 Other specified incision of cornea	CAT-MUL	181194/72(181266)	0.0378835	0.00605959	0.0698042	0.0198295	LOGISTIC-BINARY
2754	Age at first live birth	INTEGER	124043	-0.000892099	-0.00164281	-0.000141392	0.0198535	LINEAR
41272#P298	Operative procedures - OPCS4: P29.8 Other specified other operations on vagina	CAT-MUL	181093/173(181266)	-0.0241818	-0.0445063	-0.00380218	0.0198752	LOGISTIC-BINARY
41200#C793	Operative procedures - main OPCS4: C79.3 Injection of vitreous substitute into vitreous body NEC	CAT-MUL	181250/16(181266)	-0.0782838	-0.143726	-0.011953	0.0199484	LOGISTIC-BINARY
41200#S059	Operative procedures - main OPCS4: S05.9 Unspecified microscopically controlled excision of lesion of skin	CAT-MUL	181248/18(181266)	0.0757877	0.0120877	0.139706	0.0199613	LOGISTIC-BINARY
90191	Sample rate maximum	CONTINUOUS	40141	-0.00159473	-0.00293787	-0.000251587	0.0199617	LINEAR
41246#1430	Treatment speciality of consultant (recoded): Ear, nose and throat (ENT)	CAT-MUL	159622/13606(173228)	-0.00285195	-0.00525483	-0.000448685	0.0200137	LOGISTIC-BINARY
41210#Z663	Operative procedures - secondary OPCS4: Z66.3 Cervical vertebra	CAT-MUL	179286/1980(181266)	0.00721732	0.00113586	0.013303	0.0200565	LOGISTIC-BINARY
41272#Z663	Operative procedures - OPCS4: Z66.3 Cervical vertebra	CAT-MUL	179286/1980(181266)	0.00721732	0.00113586	0.013303	0.0200565	LOGISTIC-BINARY
40006#C099	Type of cancer: ICD10: C09.9 Tonsil, unspecified	CAT-MUL	181209/57(181266)	-0.0419214	-0.0771673	-0.00650135	0.020062	LOGISTIC-BINARY
132032	Date N18 first reported (chronic renal failure)	DATE	172818/8448(181266)	0.00359563	0.000563451	0.00662896	0.0201339	LOGISTIC-BINARY
41210#Y273	Operative procedures - secondary OPCS4: Y27.3 Xenograft to organ NOC	CAT-MUL	181037/229(181266)	-0.0210041	-0.0387025	-0.00326675	0.0201492	LOGISTIC-BINARY
41272#Y273	Operative procedures - OPCS4: Y27.3 Xenograft to organ NOC	CAT-MUL	181037/229(181266)	-0.0210041	-0.0387025	-0.00326675	0.0201492	LOGISTIC-BINARY
41246#2610	Treatment speciality of consultant (recoded): Urology	CAT-MUL	156903/16576(173479)	-0.00261015	-0.00481232	-0.000407679	0.020183	LOGISTIC-BINARY
20499	Ever sought or received professional help for mental distress	CAT-SIN	33224/28336(61560)	-0.00260176	-0.0047973	-0.000406505	0.0201908	LOGISTIC-BINARY
131080	Date G59 first reported (mononeuropathy in diseases classified elsewhere)	DATE	181201/65(181266)	0.0397215	0.00625323	0.0732974	0.0202154	LOGISTIC-BINARY
26591	Volume of Putamen (right hemisphere)	CONTINUOUS	15755	-0.00245649	-0.00453013	-0.000382853	0.0202452	LINEAR
5087	Cylindrical power (right)	CONTINUOUS	38349	0.00160235	0.00024955	0.00295515	0.0202602	LINEAR
27641	Mean thickness of G-Ins-lg+S-cent-ins (right hemisphere)	CONTINUOUS	15755	0.00252773	0.000393572	0.00466189	0.0202677	LINEAR
41273#215	Operative procedures - OPCS3: 215 Turbinectomy	CAT-MUL	181238/28(181266)	0.060391	0.00942473	0.111387	0.0202776	LOGISTIC-BINARY
41210#W381	Operative procedures - secondary OPCS4: W38.1 Primary total prosthetic replacement of hip joint not using cement	CAT-MUL	181253/13(181266)	-0.0866518	-0.159415	-0.0130465	0.0203287	LOGISTIC-BINARY
41210#X652	Operative procedures - secondary OPCS4: X65.2 Delivery of a fraction of intracavitary radiotherapy	CAT-MUL	181031/235(181266)	-0.0207009	-0.0381698	-0.00319433	0.020339	LOGISTIC-BINARY
132588	Date Q90 first reported (down's syndrome)	DATE	181242/24(181266)	0.0655588	0.010303	0.121088	0.020365	LOGISTIC-BINARY
25858	Volume of grey matter in Temporal Occipital Fusiform Cortex (left)	CONTINUOUS	15678	-0.00248284	-0.00458097	-0.00038471	0.0203797	LINEAR
6154#3	Medication for pain relief, constipation, heartburn": Paracetamol	CAT-MUL	132454/47076(179530)	-0.00170999	-0.00315525	-0.000264688	0.0203978	LOGISTIC-BINARY
4526	Happiness	CAT-SIN	59396	0.00252596	0.00183636	0.00321556	0.0204733	ORDERED-LOGISTIC
27366	Area of G-temporal-middle (left hemisphere)	CONTINUOUS	15755	-0.00250028	-0.00461657	-0.000383988	0.0205839	LINEAR
41210#O121	Operative procedures - secondary OPCS4: O12.1 Superficial temporal artery	CAT-MUL	180870/396(181266)	0.0160121	0.00246168	0.0295833	0.0206545	LOGISTIC-BINARY
41272#O121	Operative procedures - OPCS4: O12.1 Superficial temporal artery	CAT-MUL	180870/396(181266)	0.0160121	0.00246168	0.0295833	0.0206545	LOGISTIC-BINARY
41272#Q222	Operative procedures - OPCS4: Q22.2 Bilateral salpingectomy NEC	CAT-MUL	181104/162(181266)	-0.0249191	-0.0460087	-0.00378513	0.0207	LOGISTIC-BINARY
27549	Volume of S-temporal-sup (left hemisphere)	CONTINUOUS	15755	-0.0024697	-0.00456249	-0.000376913	0.0207281	LINEAR
41210#X831	Operative procedures - secondary OPCS4: X83.1 Blood products Band 1	CAT-MUL	181032/234(181266)	0.0208104	0.00318777	0.0384649	0.0207584	LOGISTIC-BINARY
41272#F422	Operative procedures - OPCS4: F42.2 Incision of mouth NEC	CAT-MUL	181226/40(181266)	0.050493	0.0077838	0.0933698	0.0207607	LOGISTIC-BINARY
41272#W793	Operative procedures - OPCS4: W79.3 Syndactylisation of lesser toes	CAT-MUL	181240/26(181266)	0.0626643	0.00962875	0.115893	0.0208256	LOGISTIC-BINARY
22601#11423230	Job coding: customer care/relations manager, help desk manager	CAT-MUL	46435/225(46660)	0.0212168	0.00322994	0.0392175	0.0208299	LOGISTIC-BINARY
41210#M025	Operative procedures - secondary OPCS4: M02.5 Nephrectomy NEC	CAT-MUL	181245/21(181266)	-0.0680221	-0.125383	-0.0100357	0.0208547	LOGISTIC-BINARY
41272#K262	Operative procedures - OPCS4: K26.2 Xenograft replacement of aortic valve	CAT-MUL	180826/440(181266)	0.0151605	0.00230934	0.0280301	0.0208607	LOGISTIC-BINARY
131654	Date K66 first reported (other disorders of peritoneum)	DATE	178154/3112(181266)	-0.00572399	-0.0105807	-0.000864887	0.0209217	LOGISTIC-BINARY
41272#F441	Operative procedures - OPCS4: F44.1 Total excision of parotid gland	CAT-MUL	181226/40(181266)	0.0503741	0.00766477	0.0932251	0.0210142	LOGISTIC-BINARY
25443	Mean ISOVF in body of corpus callosum on FA skeleton	CONTINUOUS	14905	-0.00237462	-0.00439189	-0.000357358	0.0210485	LINEAR
23339	Femur troch BMC (bone mineral content) (left)	CONTINUOUS	14615	-0.00260004	-0.00480969	-0.000390388	0.0211005	LINEAR
41200#H628	Operative procedures - main OPCS4: H62.8 Other specified other operations on bowel	CAT-MUL	181246/20(181266)	-0.0696251	-0.128532	-0.0100869	0.0212378	LOGISTIC-BINARY
41210#Z939	Operative procedures - secondary OPCS4: Z93.9 Vein of pelvis NEC	CAT-MUL	181249/17(181266)	-0.0752089	-0.138797	-0.0108308	0.0212841	LOGISTIC-BINARY
41272#Z939	Operative procedures - OPCS4: Z93.9 Vein of pelvis NEC	CAT-MUL	181249/17(181266)	-0.0752089	-0.138797	-0.0108308	0.0212841	LOGISTIC-BINARY
41210#T431	Operative procedures - secondary OPCS4: T43.1 Diagnostic endoscopic examination of peritoneum and biopsy of lesion of peritoneum	CAT-MUL	181197/69(181266)	0.0381925	0.00572556	0.0707481	0.0213195	LOGISTIC-BINARY
41210#X672	Operative procedures - secondary OPCS4: X67.2 Preparation for total body irradiation	CAT-MUL	181255/11(181266)	-0.0932981	-0.171967	-0.0132369	0.0213405	LOGISTIC-BINARY
23607	Free Cholesterol to Total Lipids in Very Small VLDL percentage	CONTINUOUS	43435	0.00151411	0.000224558	0.00280366	0.0213778	LINEAR
23567	Phospholipids in Medium HDL	CONTINUOUS	43435	-0.00151	-0.00279614	-0.000223869	0.0213858	LINEAR
23104	Body mass index (BMI)	CONTINUOUS	178267	0.00074427	0.00011032	0.00137822	0.0213899	LINEAR
23566	Total Lipids in Medium HDL	CONTINUOUS	43435	-0.00151046	-0.00279759	-0.000223332	0.021447	LINEAR
41272#U548	Operative procedures - OPCS4: U54.8 Other specified rehabilitation for other disorders	CAT-MUL	181078/188(181266)	0.023083	0.00343127	0.0427779	0.0214694	LOGISTIC-BINARY
41200#M498	Operative procedures - main OPCS4: M49.8 Other specified other operations on bladder	CAT-MUL	181202/64(181266)	-0.039092	-0.0723234	-0.00569214	0.0214749	LOGISTIC-BINARY
41210#Y989	Operative procedures - secondary OPCS4: Y98.9 Unspecified radiology procedures	CAT-MUL	181191/75(181266)	0.0365987	0.00542842	0.0678465	0.021551	LOGISTIC-BINARY
41272#Y989	Operative procedures - OPCS4: Y98.9 Unspecified radiology procedures	CAT-MUL	181191/75(181266)	0.0365987	0.00542842	0.0678465	0.021551	LOGISTIC-BINARY
41272#D142	Operative procedures - OPCS4: D14.2 Tympanoplasty NEC	CAT-MUL	181131/135(181266)	-0.0270211	-0.0500338	-0.00394376	0.0215594	LOGISTIC-BINARY
41272#W318	Operative procedures - OPCS4: W31.8 Other specified other autograft of bone	CAT-MUL	181122/144(181266)	0.0263601	0.00388999	0.0488758	0.0216269	LOGISTIC-BINARY
22617#4213	Job code - historical: School secretaries	CAT-MUL	45521/1139(46660)	-0.0094423	-0.0175007	-0.00138126	0.0216605	LOGISTIC-BINARY
25309	Mean L3 in superior cerebellar peduncle on FA skeleton (left)	CONTINUOUS	14905	-0.00255748	-0.00474076	-0.000374207	0.021685	LINEAR
41272#W424	Operative procedures - OPCS4: W42.4 Attention to total prosthetic replacement of knee joint NEC	CAT-MUL	181123/143(181266)	0.0264409	0.003888	0.049046	0.0217213	LOGISTIC-BINARY
41258#704	Operative procedures - secondary OPCS3: 704 Curettage of uterus	CAT-MUL	180886/380(181266)	0.0162623	0.00237272	0.0301696	0.0218261	LOGISTIC-BINARY
20427	Frequent trouble falling or staying asleep during worst period of anxiety	CAT-SIN	3127/18061(21188)	0.00614597	0.000893401	0.0113989	0.0218267	LOGISTIC-BINARY
30170	Nucleated red blood cell count	CONTINUOUS	175232	0.0075517	0.00552386	0.00957954	0.0219665	ORDERED-LOGISTIC
41200#D152	Operative procedures - main OPCS4: D15.2 Suction clearance of middle ear	CAT-MUL	181188/78(181266)	0.0357833	0.00520165	0.0664349	0.0219931	LOGISTIC-BINARY
40006#C679	Type of cancer: ICD10: C67.9 Bladder, unspecified	CAT-MUL	181068/198(181266)	-0.0222346	-0.0412421	-0.00317626	0.0220379	LOGISTIC-BINARY
41200#H298	Operative procedures - main OPCS4: H29.8 Other specified subtotal excision of colon	CAT-MUL	181232/34(181266)	0.0542475	0.00788993	0.100768	0.0220745	LOGISTIC-BINARY
41200#X412	Operative procedures - main OPCS4: X41.2 Removal of ambulatory peritoneal dialysis catheter	CAT-MUL	181213/53(181266)	0.0433855	0.00628811	0.080596	0.0221119	LOGISTIC-BINARY
20091#2	Type of sliced bread eaten: mixed	CAT-MUL	21000/4929(25929)	0.00497354	0.000713251	0.00923649	0.0221684	LOGISTIC-BINARY
20003#1140923346	Treatment/medication code: co-codamol	CAT-MUL	176545/4704(181249)	-0.00463517	-0.00860802	-0.000660843	0.0222286	LOGISTIC-BINARY
41246#2450	Treatment speciality of consultant (recoded): Radiotherapy	CAT-MUL	172397/40(172437)	-0.0490993	-0.091078	-0.00690657	0.0222342	LOGISTIC-BINARY
41256#8941	Operative procedures - main OPCS3: 894.1 Operation on varicose veins, not elsewhere classified : excision	CAT-MUL	181249/17(181266)	0.0764526	0.0110041	0.14209	0.0222893	LOGISTIC-BINARY
131098	Date G73 first reported (disorders of myoneural junction and muscle in diseases classified elsewhere)	DATE	181252/14(181266)	0.0841733	0.012058	0.156356	0.0222976	LOGISTIC-BINARY
130664	Date D72 first reported (other disorders of white blood cells)	DATE	180783/483(181266)	0.0143164	0.00204344	0.0266046	0.0223209	LOGISTIC-BINARY
41210#Z614	Operative procedures - secondary OPCS4: Z61.4 Mediastinal lymph node	CAT-MUL	181242/24(181266)	0.0646349	0.00932503	0.120261	0.0223937	LOGISTIC-BINARY
41272#Z614	Operative procedures - OPCS4: Z61.4 Mediastinal lymph node	CAT-MUL	181242/24(181266)	0.0646349	0.00932503	0.120261	0.0223937	LOGISTIC-BINARY
27568	Area of G-insular-short (right hemisphere)	CONTINUOUS	15755	-0.00248652	-0.00462166	-0.000351385	0.0224616	LINEAR
41210#Z063	Operative procedures - secondary OPCS4: Z06.3 Lumbar spinal cord	CAT-MUL	180938/328(181266)	0.0173479	0.00246177	0.0322552	0.022463	LOGISTIC-BINARY
41272#Z063	Operative procedures - OPCS4: Z06.3 Lumbar spinal cord	CAT-MUL	180938/328(181266)	0.0173479	0.00246177	0.0322552	0.022463	LOGISTIC-BINARY
27390	Area of S-orbital-lateral (left hemisphere)	CONTINUOUS	15755	-0.00248041	-0.00461034	-0.000350487	0.0224638	LINEAR
41200#C545	Operative procedures - main OPCS4: C54.5 Buckling of sclera NEC	CAT-MUL	181239/27(181266)	-0.0595828	-0.110533	-0.00821938	0.0224845	LOGISTIC-BINARY
20102#3	Thickness of butter/margarine spread on crackers/crispbreads: thick	CAT-MUL	25880/49(25929)	0.045135	0.00642851	0.0840137	0.022563	LOGISTIC-BINARY
20003#1140884600	Treatment/medication code: metformin	CAT-MUL	178255/2994(181249)	0.00577568	0.000813467	0.0107408	0.022571	LOGISTIC-BINARY
41272#G485	Operative procedures - OPCS4: G48.5 Insertion of gastric balloon	CAT-MUL	181255/11(181266)	0.0959639	0.0138887	0.178962	0.0226498	LOGISTIC-BINARY
30120	Lymphocyte count	CONTINUOUS	175235	0.000745772	0.000104425	0.00138712	0.0226621	LINEAR
25900	Volume of grey matter in Crus I Cerebellum (left)	CONTINUOUS	15678	-0.00233384	-0.0043415	-0.000326167	0.0227068	LINEAR
25521	Weighted-mean MD in tract parahippocampal part of cingulum (left)	CONTINUOUS	14905	-0.00249406	-0.0046404	-0.000347712	0.0227606	LINEAR
41200#M272	Operative procedures - main OPCS4: M27.2 Ureteroscopic fragmentation of calculus of ureter NEC	CAT-MUL	181208/58(181266)	0.0412123	0.00577374	0.0767417	0.0228403	LOGISTIC-BINARY
41200#Q111	Operative procedures - main OPCS4: Q11.1 Vacuum aspiration of products of conception from uterus NEC	CAT-MUL	180226/1040(181266)	-0.00978934	-0.0182211	-0.00135277	0.0229045	LOGISTIC-BINARY
41210#S273	Operative procedures - secondary OPCS4: S27.3 Random pattern local flap of skin to head or neck NEC	CAT-MUL	181028/238(181266)	-0.0201533	-0.0374984	-0.00276862	0.0229277	LOGISTIC-BINARY
41210#Q023	Operative procedures - secondary OPCS4: Q02.3 Cauterisation of lesion of cervix uteri	CAT-MUL	180746/520(181266)	-0.0136845	-0.0254731	-0.00188082	0.0229836	LOGISTIC-BINARY
22601#31152695	Job coding: quality assurance technician/co-ordinator	CAT-MUL	46606/54(46660)	0.0426156	0.00589611	0.0793692	0.0229972	LOGISTIC-BINARY
41272#X337	Operative procedures - OPCS4: X33.7 Autologous transfusion of red blood cells	CAT-MUL	181057/209(181266)	0.0216378	0.00299026	0.0403206	0.0230835	LOGISTIC-BINARY
120039#1	Location of pain during the past week	CAT-MUL	57506/8123(65629)	0.00369467	0.000506952	0.00688349	0.0231276	LOGISTIC-BINARY
41272#X412	Operative procedures - OPCS4: X41.2 Removal of ambulatory peritoneal dialysis catheter	CAT-MUL	181196/70(181266)	0.0374338	0.00517071	0.0697875	0.0231646	LOGISTIC-BINARY
23565	Concentration of Medium HDL Particles	CONTINUOUS	43435	-0.00149072	-0.00277827	-0.000203171	0.0232549	LINEAR
41200#P298	Operative procedures - main OPCS4: P29.8 Other specified other operations on vagina	CAT-MUL	181162/104(181266)	-0.0303427	-0.0565038	-0.00408926	0.0232594	LOGISTIC-BINARY
131938	Date M65 first reported (synovitis and tenosynovitis)	DATE	173262/8004(181266)	0.00356278	0.000485244	0.00664141	0.0232924	LOGISTIC-BINARY
26714	Volume of Whole-thalamus (left hemisphere)	CONTINUOUS	15755	-0.0024031	-0.00448077	-0.000325427	0.0233959	LINEAR
20502	Ever had period extreme irritability	CAT-SIN	43853/15860(59713)	0.00292484	0.000394257	0.00545607	0.0235085	LOGISTIC-BINARY
41210#C754	Operative procedures - secondary OPCS4: C75.4 Insertion of prosthetic replacement for lens using suture fixation	CAT-MUL	181246/20(181266)	0.0701829	0.00959514	0.131101	0.0235857	LOGISTIC-BINARY
30230	Nucleated red blood cell percentage	CONTINUOUS	175230	0.00746591	0.00543686	0.00949496	0.023627	ORDERED-LOGISTIC
20003#1141172620	Treatment/medication code: copaxone 20mg injection (pdr for recon)	CAT-MUL	181229/20(181249)	-0.068427	-0.127475	-0.00888703	0.0236966	LOGISTIC-BINARY
25920	Volume of grey matter in X Cerebellum (right)	CONTINUOUS	15678	-0.00230025	-0.0042934	-0.000307103	0.0237031	LINEAR
130178	Date B02 first reported (zoster [herpes zoster])	DATE	174654/6612(181266)	0.00389291	0.000519439	0.0072677	0.0237388	LOGISTIC-BINARY
26554	Volume of Lateral-Ventricle (left hemisphere)	CONTINUOUS	15755	-0.00226767	-0.00423332	-0.000302025	0.0237549	LINEAR
41272#T708	Operative procedures - OPCS4: T70.8 Other specified adjustment to length of tendon	CAT-MUL	181244/22(181266)	0.0667036	0.00900274	0.124659	0.0237861	LOGISTIC-BINARY
23556	Free Cholesterol in Very Large HDL	CONTINUOUS	43435	-0.0014872	-0.00277667	-0.000197742	0.0237894	LINEAR
20003#1140861416	Treatment/medication code: paroven 250mg capsule	CAT-MUL	181237/12(181249)	0.0903136	0.0121526	0.168795	0.0238385	LOGISTIC-BINARY
131892	Date M31 first reported (other necrotising vasculopathies)	DATE	180453/813(181266)	0.0109144	0.0014516	0.0203875	0.023859	LOGISTIC-BINARY
41210#Z398	Operative procedures - secondary OPCS4: Z39.8 Specified vein NEC	CAT-MUL	181117/149(181266)	0.0254825	0.00339496	0.0476172	0.0239005	LOGISTIC-BINARY
41272#Z398	Operative procedures - OPCS4: Z39.8 Specified vein NEC	CAT-MUL	181117/149(181266)	0.0254825	0.00339496	0.0476172	0.0239005	LOGISTIC-BINARY
41200#S424	Operative procedures - main OPCS4: S42.4 Resuture of skin NEC	CAT-MUL	181217/49(181266)	-0.0439363	-0.0819577	-0.00571498	0.023906	LOGISTIC-BINARY
41210#H248	Operative procedures - secondary OPCS4: H24.8 Other specified other therapeutic endoscopic operations on lower bowel using fibreoptic sigmoidoscope	CAT-MUL	181249/17(181266)	-0.0740299	-0.137954	-0.0094485	0.0239756	LOGISTIC-BINARY
22604#4	Work hours - lumped category	CAT-MUL	32692/13968(46660)	-0.0031291	-0.00584602	-0.00041254	0.0239766	LOGISTIC-BINARY
41210#T439	Operative procedures - secondary OPCS4: T43.9 Unspecified diagnostic endoscopic examination of peritoneum	CAT-MUL	179725/1541(181266)	-0.00794681	-0.0148453	-0.00104395	0.0240015	LOGISTIC-BINARY
21045	Number of weeks absent from work due to IBS, in the last year	INTEGER	3905	0.0242031	0.016993	0.0314132	0.0240154	ORDERED-LOGISTIC
41272#W089	Operative procedures - OPCS4: W08.9 Unspecified other excision of bone	CAT-MUL	181177/89(181266)	0.0329537	0.00436599	0.0616091	0.0240421	LOGISTIC-BINARY
23440	Apolipoprotein A1	CONTINUOUS	43435	-0.00147979	-0.0027658	-0.000193789	0.0241147	LINEAR
41200#W252	Operative procedures - main OPCS4: W25.2 Closed reduction of fracture of bone and fixation using functional bracing system	CAT-MUL	181252/14(181266)	0.0834208	0.0111567	0.156172	0.0241562	LOGISTIC-BINARY
41210#Q103	Operative procedures - secondary OPCS4: Q10.3 Dilation of cervix uteri and curettage of uterus NEC	CAT-MUL	179095/2171(181266)	-0.00667339	-0.012473	-0.000870455	0.0241563	LOGISTIC-BINARY
120042	Cognitive symptoms severity over the past week	CAT-SIN	65667	-0.00242531	-0.00310032	-0.00175031	0.0243911	ORDERED-LOGISTIC
20003#1140926732	Treatment/medication code: meloxicam	CAT-MUL	180619/630(181249)	-0.0122927	-0.0229901	-0.0015812	0.0244012	LOGISTIC-BINARY
27154	Area of medialorbitofrontal (left hemisphere)	CONTINUOUS	15755	-0.00243571	-0.00455681	-0.000314601	0.0244095	LINEAR
41272#X999	Operative procedures - OPCS4: X99.9 Not known (procedure performed)	CAT-MUL	180523/743(181266)	-0.0113288	-0.0211905	-0.00145624	0.0244284	LOGISTIC-BINARY
41272#C326	Operative procedures - OPCS4: C32.6 Recession of inferior oblique muscle of eye	CAT-MUL	181240/26(181266)	-0.0598138	-0.111735	-0.00743818	0.0246167	LOGISTIC-BINARY
3773	Knee pain for 3+ months	CAT-SIN	7224/29385(36609)	-0.00404813	-0.00758274	-0.000515289	0.0247467	LOGISTIC-BINARY
27599	Area of S-circular-insula-sup (right hemisphere)	CONTINUOUS	15755	-0.00244123	-0.00457234	-0.000310115	0.0247598	LINEAR
41272#W621	Operative procedures - OPCS4: W62.1 Primary arthrodesis and internal fixation of joint NEC	CAT-MUL	180327/939(181266)	-0.0100546	-0.0188307	-0.00126954	0.0248089	LOGISTIC-BINARY
47	Hand grip strength (right)	INTEGER	180443	-0.000685049	-0.0012834	-8.66965e-05	0.024836	LINEAR
120058	Pain worst on just one side when headaches were at their worst	CAT-SIN	26342	-0.00353764	-0.0045208	-0.00255448	0.0248492	ORDERED-LOGISTIC
23568	Cholesterol in Medium HDL	CONTINUOUS	43435	-0.00147526	-0.00276492	-0.000185598	0.0249606	LINEAR
41272#M378	Operative procedures - OPCS4: M37.8 Other specified other repair of bladder	CAT-MUL	181210/56(181266)	-0.0407251	-0.0762428	-0.00502472	0.0250047	LOGISTIC-BINARY
41210#G698	Operative procedures - secondary OPCS4: G69.8 Other specified excision of ileum	CAT-MUL	181252/14(181266)	0.0830898	0.0106218	0.156072	0.0251675	LOGISTIC-BINARY
23107	Impedance of leg (right)	CONTINUOUS	178258	0.000725978	9.01847e-05	0.00136177	0.0252228	LINEAR
40011#8240	Histology of cancer tumour: Carcinoid tumor	CAT-MUL	181056/210(181266)	0.0212598	0.00264887	0.039905	0.0252989	LOGISTIC-BINARY
20693	Liking for onions	CAT-SIN	72021	-0.0020504	-0.00265507	-0.00144573	0.0253039	ORDERED-LOGISTIC
25245	Mean L1 in uncinate fasciculus on FA skeleton (left)	CONTINUOUS	14905	0.00248099	0.000306891	0.00465509	0.0253136	LINEAR
130988	Date F98 first reported (other behavioural and emotional disorders with onset usually occurring in childhood and adolescence)	DATE	181228/38(181266)	-0.0492832	-0.0923161	-0.00595425	0.0253266	LOGISTIC-BINARY
41200#L851	Operative procedures - main OPCS4: L85.1 Ligation of long saphenous vein	CAT-MUL	178624/2642(181266)	-0.00600505	-0.0112706	-0.000736754	0.0254403	LOGISTIC-BINARY
41210#T423	Operative procedures - secondary OPCS4: T42.3 Endoscopic division of adhesions of peritoneum	CAT-MUL	179922/1344(181266)	-0.00838188	-0.0157331	-0.00102493	0.0254752	LOGISTIC-BINARY
20727	Liking for spicy foods	CAT-SIN	72006	-0.00200125	-0.00257461	-0.00142789	0.0255553	ORDERED-LOGISTIC
20004#1199	Operation code: ureteric surgery	CAT-MUL	180983/266(181249)	-0.0187151	-0.0351383	-0.00225892	0.0256665	LOGISTIC-BINARY
20022	Birth weight	CONTINUOUS	116949	-0.000896022	-0.00168339	-0.000108654	0.0257191	LINEAR
41272#W252	Operative procedures - OPCS4: W25.2 Closed reduction of fracture of bone and fixation using functional bracing system	CAT-MUL	181251/15(181266)	0.079697	0.00989554	0.149944	0.0257285	LOGISTIC-BINARY
41200#F328	Operative procedures - main OPCS4: F32.8 Other specified other operations on palate	CAT-MUL	181187/79(181266)	0.0345764	0.0042298	0.0650011	0.0257397	LOGISTIC-BINARY
20003#1141194840	Treatment/medication code: hydrocortisone+lidocaine	CAT-MUL	181238/11(181249)	0.093419	0.0115382	0.175783	0.0258204	LOGISTIC-BINARY
41210#M459	Operative procedures - secondary OPCS4: M45.9 Unspecified diagnostic endoscopic examination of bladder	CAT-MUL	178198/3068(181266)	-0.00556206	-0.0104528	-0.000668935	0.0258499	LOGISTIC-BINARY
20003#1140875566	Treatment/medication code: chloramphenicol 1% eye ointment	CAT-MUL	181236/13(181249)	0.0855924	0.0104848	0.161027	0.0258726	LOGISTIC-BINARY
25113	Mean MD in medial lemniscus on FA skeleton (left)	CONTINUOUS	14905	-0.00248562	-0.00467233	-0.000298903	0.0258918	LINEAR
41200#D168	Operative procedures - main OPCS4: D16.8 Other specified reconstruction of ossicular chain	CAT-MUL	181253/13(181266)	-0.0833681	-0.156269	-0.00962724	0.0259015	LOGISTIC-BINARY
22424	Cardiac output	CONTINUOUS	14446	-0.00246774	-0.0046405	-0.000294972	0.0260139	LINEAR
20003#1140875696	Treatment/medication code: lodoxamide	CAT-MUL	181237/12(181249)	0.0888124	0.0106288	0.167039	0.0261376	LOGISTIC-BINARY
23130	Trunk predicted mass	CONTINUOUS	178106	-0.000709764	-0.00133573	-8.38011e-05	0.0262596	LINEAR
25209	Mean L1 in medial lemniscus on FA skeleton (left)	CONTINUOUS	14905	-0.00247963	-0.0046669	-0.000292348	0.0262908	LINEAR
41210#Z907	Operative procedures - secondary OPCS4: Z90.7 Toe NEC	CAT-MUL	180837/429(181266)	-0.0146843	-0.0276346	-0.00171369	0.0263755	LOGISTIC-BINARY
41272#Z907	Operative procedures - OPCS4: Z90.7 Toe NEC	CAT-MUL	180837/429(181266)	-0.0146843	-0.0276346	-0.00171369	0.0263755	LOGISTIC-BINARY
132246	Date O61 first reported (failed induction of labour)	DATE	181146/120(181266)	-0.0276782	-0.05209	-0.0032144	0.0264258	LOGISTIC-BINARY
41272#T723	Operative procedures - OPCS4: T72.3 Release of constriction of sheath of tendon	CAT-MUL	179375/1891(181266)	0.00704886	0.000827183	0.0132749	0.0264313	LOGISTIC-BINARY
27159	Area of parsorbitalis (left hemisphere)	CONTINUOUS	15755	-0.00239981	-0.00451872	-0.000280897	0.0264356	LINEAR
23109	Impedance of arm (right)	CONTINUOUS	178243	0.000720257	8.42797e-05	0.00135623	0.0264395	LINEAR
20003#1140911754	Treatment/medication code: anadin tablet	CAT-MUL	181069/180(181249)	-0.0226203	-0.0425747	-0.00261629	0.0264877	LOGISTIC-BINARY
23222	Arm BMC (bone mineral content) (right)	CONTINUOUS	5435	-0.00391376	-0.00737183	-0.000455694	0.0265459	LINEAR
23541	Cholesteryl Esters in Medium LDL	CONTINUOUS	43435	0.00143227	0.000166606	0.00269793	0.0265581	LINEAR
41272#Q111	Operative procedures - OPCS4: Q11.1 Vacuum aspiration of products of conception from uterus NEC	CAT-MUL	180216/1050(181266)	-0.00949778	-0.0178896	-0.0011011	0.026572	LOGISTIC-BINARY
41200#M151	Operative procedures - main OPCS4: M15.1 Nephrostomography	CAT-MUL	181246/20(181266)	-0.0672432	-0.126406	-0.00748965	0.0267178	LOGISTIC-BINARY
41200#T529	Operative procedures - main OPCS4: T52.9 Unspecified excision of other fascia	CAT-MUL	181254/12(181266)	-0.0856072	-0.160698	-0.00923871	0.0268141	LOGISTIC-BINARY
20003#1141185316	Treatment/medication code: travoprost	CAT-MUL	181202/47(181249)	-0.0438325	-0.0824963	-0.00490976	0.0268201	LOGISTIC-BINARY
20003#1140872058	Treatment/medication code: migril tablet	CAT-MUL	181194/55(181249)	0.0412007	0.00478733	0.0777466	0.026861	LOGISTIC-BINARY
130330	Date B91 first reported (sequelae of poliomyelitis)	DATE	181181/85(181266)	0.0330962	0.00383174	0.0624434	0.0268744	LOGISTIC-BINARY
41210#Y218	Operative procedures - secondary OPCS4: Y21.8 Other specified cytology of organ NOC	CAT-MUL	179996/1270(181266)	-0.00853392	-0.016091	-0.00097049	0.02694	LOGISTIC-BINARY
41272#Y218	Operative procedures - OPCS4: Y21.8 Other specified cytology of organ NOC	CAT-MUL	179996/1270(181266)	-0.00853392	-0.016091	-0.00097049	0.02694	LOGISTIC-BINARY
25516	Weighted-mean MD in tract acoustic radiation (right)	CONTINUOUS	14905	0.00245631	0.000278624	0.00463399	0.0270571	LINEAR
27556	Area of G+S-cingul-Ant (right hemisphere)	CONTINUOUS	15755	-0.00238107	-0.0044937	-0.000268446	0.0271764	LINEAR
21042	Greatest number of times bowels opened per day	INTEGER	68358	0.00217588	0.00155785	0.00279391	0.0272304	ORDERED-LOGISTIC
26522	Volume of VentricleChoroid (whole brain)	CONTINUOUS	15755	-0.00219454	-0.00414291	-0.00024617	0.0272748	LINEAR
41272#W319	Operative procedures - OPCS4: W31.9 Unspecified other autograft of bone	CAT-MUL	180845/421(181266)	-0.0147389	-0.0278143	-0.00164296	0.0272749	LOGISTIC-BINARY
41200#K591	Operative procedures - main OPCS4: K59.1 Implantation of cardioverter defibrillator using one electrode lead	CAT-MUL	181231/35(181266)	0.0515675	0.00587832	0.0974387	0.0272785	LOGISTIC-BINARY
20003#1141146428	Treatment/medication code: fexofenadine	CAT-MUL	180573/676(181249)	-0.0116389	-0.0219741	-0.00129163	0.0273895	LOGISTIC-BINARY
23317	Arms combined bone area	CONTINUOUS	14646	-0.00247696	-0.0046789	-0.000275017	0.0274738	LINEAR
41210#F181	Operative procedures - secondary OPCS4: F18.1 Enucleation of dental cyst of jaw	CAT-MUL	181150/116(181266)	-0.0279686	-0.0527967	-0.00306224	0.0275034	LOGISTIC-BINARY
20087#177	Types of spread used on bread/crackers: Very low fat dairy spread on bread/crackers	CAT-MUL	25908/21(25929)	0.0666356	0.00754299	0.12618	0.0275449	LOGISTIC-BINARY
40006#C503	Type of cancer: ICD10: C50.3 Lower-inner quadrant of breast	CAT-MUL	180712/554(181266)	-0.0128353	-0.0242452	-0.00141023	0.0275553	LOGISTIC-BINARY
103150	Tinned tuna intake	CAT-SIN	25928	-0.0078095	-0.00996675	-0.00565224	0.0275665	ORDERED-LOGISTIC
41200#S579	Operative procedures - main OPCS4: S57.9 Unspecified exploration of other skin of other site	CAT-MUL	181196/70(181266)	-0.0358861	-0.0677402	-0.00389394	0.0275892	LOGISTIC-BINARY
20277#2423	Job code at visit: Management consultants, actuaries, economists and statisticians	CAT-MUL	111529/673(112202)	-0.0116875	-0.0220804	-0.00128452	0.0275908	LOGISTIC-BINARY
41272#H524	Operative procedures - OPCS4: H52.4 Rubber band ligation of haemorrhoid	CAT-MUL	178875/2391(181266)	-0.00621654	-0.0117466	-0.000683373	0.0276184	LOGISTIC-BINARY
41210#A552	Operative procedures - secondary OPCS4: A55.2 Spinal myelography NEC	CAT-MUL	181249/17(181266)	0.0739229	0.00834168	0.139918	0.0276511	LOGISTIC-BINARY
41200#W543	Operative procedures - main OPCS4: W54.3 Revision of prosthetic replacement of articulation of bone NEC	CAT-MUL	181253/13(181266)	-0.0822095	-0.154814	-0.0085809	0.0276677	LOGISTIC-BINARY
41272#W543	Operative procedures - OPCS4: W54.3 Revision of prosthetic replacement of articulation of bone NEC	CAT-MUL	181253/13(181266)	-0.0822095	-0.154814	-0.0085809	0.0276677	LOGISTIC-BINARY
41210#Z313	Operative procedures - secondary OPCS4: Z31.3 Spleen	CAT-MUL	181239/27(181266)	-0.0574806	-0.108415	-0.00609024	0.0277125	LOGISTIC-BINARY
41272#Z313	Operative procedures - OPCS4: Z31.3 Spleen	CAT-MUL	181239/27(181266)	-0.0574806	-0.108415	-0.00609024	0.0277125	LOGISTIC-BINARY
41210#F093	Operative procedures - secondary OPCS4: F09.3 Surgical removal of wisdom tooth NEC	CAT-MUL	181186/80(181266)	0.0339133	0.0037517	0.064147	0.0277357	LOGISTIC-BINARY
1588	Average weekly beer plus cider intake	INTEGER	117593	-0.00206885	-0.00264533	-0.00149236	0.0277845	ORDERED-LOGISTIC
41272#V242	Operative procedures - OPCS4: V24.2 Primary decompression of thoracic spinal cord NEC	CAT-MUL	181222/44(181266)	0.0458035	0.0050603	0.0866888	0.0278377	LOGISTIC-BINARY
30500	Microalbumin in urine	CONTINUOUS	48605	-0.00137287	-0.00259647	-0.000149278	0.0278731	LINEAR
20003#1140854076	Treatment/medication code: macrogol ointment	CAT-MUL	181207/42(181249)	0.0468337	0.00515782	0.0886551	0.0279122	LOGISTIC-BINARY
41210#Y255	Operative procedures - secondary OPCS4: Y25.5 Other attention to suture of organ NOC	CAT-MUL	181247/19(181266)	-0.0678377	-0.12798	-0.00699383	0.0280128	LOGISTIC-BINARY
41272#Y255	Operative procedures - OPCS4: Y25.5 Other attention to suture of organ NOC	CAT-MUL	181247/19(181266)	-0.0678377	-0.12798	-0.00699383	0.0280128	LOGISTIC-BINARY
41272#Q152	Operative procedures - OPCS4: Q15.2 Introduction of therapeutic substance into uterine cavity NEC	CAT-MUL	181201/65(181266)	-0.0371199	-0.0701619	-0.00392812	0.0280459	LOGISTIC-BINARY
41272#Q109	Operative procedures - OPCS4: Q10.9 Unspecified curettage of uterus	CAT-MUL	181124/142(181266)	-0.0251954	-0.047651	-0.00267301	0.0281112	LOGISTIC-BINARY
41229#5K7	PCT responsible for patient data: CAMDEN PCT	CAT-MUL	180838/428(181266)	-0.0145264	-0.0274947	-0.00153739	0.0282586	LOGISTIC-BINARY
26565	Volume of VentralDC (left hemisphere)	CONTINUOUS	15755	-0.00229271	-0.00434134	-0.000244083	0.028275	LINEAR
26669	Volume of VPL (left hemisphere)	CONTINUOUS	15755	-0.00238096	-0.00450847	-0.000253461	0.0282764	LINEAR
23129	Trunk fat-free mass	CONTINUOUS	178121	-0.000700357	-0.00132628	-7.44336e-05	0.0283048	LINEAR
41272#U372	Operative procedures - OPCS4: U37.2 Computed tomography of kidneys	CAT-MUL	181136/130(181266)	0.0265018	0.00284081	0.0502128	0.0283171	LOGISTIC-BINARY
100012	Vitamin B6	CONTINUOUS	25938	-0.00186293	-0.00352882	-0.000197046	0.0283958	LINEAR
26936	Area of medialorbitofrontal (left hemisphere)	CONTINUOUS	15755	-0.00236708	-0.00448389	-0.000250277	0.0284038	LINEAR
41245#1680	Main speciality of consultant (recoded): Paediatric surgery	CAT-MUL	180431/16(180447)	-0.0740781	-0.139855	-0.00743093	0.0284045	LOGISTIC-BINARY
41200#X893	Operative procedures - main OPCS4: X89.3 Immunomodulating drugs Band 1	CAT-MUL	181219/47(181266)	0.0443768	0.00474161	0.08415	0.028488	LOGISTIC-BINARY
41272#G486	Operative procedures - OPCS4: G48.6 Attention to gastric balloon	CAT-MUL	181249/17(181266)	0.0736341	0.00793395	0.139729	0.0285379	LOGISTIC-BINARY
41200#Q498	Operative procedures - main OPCS4: Q49.8 Other specified therapeutic endoscopic operations on ovary	CAT-MUL	181235/31(181266)	-0.053571	-0.10136	-0.0054724	0.0285525	LOGISTIC-BINARY
41272#W572	Operative procedures - OPCS4: W57.2 Primary excision arthroplasty of joint NEC	CAT-MUL	180090/1176(181266)	-0.00877577	-0.0166277	-0.000916666	0.0285549	LOGISTIC-BINARY
30740	Glucose	CONTINUOUS	156792	0.000744039	7.77567e-05	0.00141032	0.0286191	LINEAR
41210#Z904	Operative procedures - secondary OPCS4: Z90.4 Lower leg NEC	CAT-MUL	180775/491(181266)	-0.0135314	-0.02564	-0.00140545	0.0286204	LOGISTIC-BINARY
41272#Z904	Operative procedures - OPCS4: Z90.4 Lower leg NEC	CAT-MUL	180775/491(181266)	-0.0135314	-0.02564	-0.00140545	0.0286204	LOGISTIC-BINARY
27609	Area of S-occipital-ant (right hemisphere)	CONTINUOUS	15755	-0.00237568	-0.00450493	-0.000246436	0.028759	LINEAR
41272#J402	Operative procedures - OPCS4: J40.2 Endoscopic retrograde insertion of tubal prosthesis into bile duct NEC	CAT-MUL	181054/212(181266)	-0.0205319	-0.038914	-0.00210662	0.0287749	LOGISTIC-BINARY
22601#35633274	Job coding: vocational or industrial trainer/instructor	CAT-MUL	46592/68(46660)	0.0364449	0.00378936	0.0691296	0.028783	LOGISTIC-BINARY
23491	Cholesterol in Very Large VLDL	CONTINUOUS	43435	0.00141382	0.000145887	0.00268176	0.028855	LINEAR
26697	Volume of MDm (right hemisphere)	CONTINUOUS	15755	-0.00222155	-0.00421406	-0.000229047	0.0288714	LINEAR
20003#1140888570	Treatment/medication code: flecainide	CAT-MUL	181016/233(181249)	-0.0195698	-0.0371032	-0.00199521	0.0288899	LOGISTIC-BINARY
27310	Volume of middletemporal (right hemisphere)	CONTINUOUS	15755	-0.00230213	-0.00436722	-0.000237035	0.0288962	LINEAR
20003#1140869276	Treatment/medication code: micronor tablet	CAT-MUL	180766/483(181249)	-0.0136668	-0.0259248	-0.0013939	0.0289683	LOGISTIC-BINARY
2000	Worry too long after embarrassment	CAT-SIN	79148/94396(173544)	0.00144471	0.000147608	0.00274186	0.0290365	LOGISTIC-BINARY
41246#1950	Treatment speciality of consultant (recoded): Ophthalmology	CAT-MUL	144925/29239(174164)	0.00199491	0.000203943	0.00378619	0.0290372	LOGISTIC-BINARY
41246#1670	Treatment speciality of consultant (recoded): Intensive therapy unit	CAT-MUL	172337/101(172438)	-0.0296707	-0.056289	-0.0030012	0.029054	LOGISTIC-BINARY
26694	Volume of CM (right hemisphere)	CONTINUOUS	15755	-0.00237204	-0.00450231	-0.00024177	0.029082	LINEAR
100001	Food weight	CONTINUOUS	25938	-0.00185852	-0.00352842	-0.00018862	0.0291591	LINEAR
22617#1142	Job code - historical: Customer care managers	CAT-MUL	46358/302(46660)	0.0172959	0.00175903	0.0328443	0.0291789	LOGISTIC-BINARY
41210#W424	Operative procedures - secondary OPCS4: W42.4 Attention to total prosthetic replacement of knee joint NEC	CAT-MUL	181242/24(181266)	0.0616328	0.00638974	0.117172	0.0292126	LOGISTIC-BINARY
41210#Q123	Operative procedures - secondary OPCS4: Q12.3 Removal of displaced intrauterine contraceptive device NEC	CAT-MUL	181180/86(181266)	-0.0321326	-0.0609715	-0.00319572	0.0292588	LOGISTIC-BINARY
100200	Grapefruit juice intake	CAT-SIN	25917	0.0114467	0.00819974	0.0146937	0.0292702	ORDERED-LOGISTIC
1747-3	Hair colour (natural, before greying)	CAT-SIN	76945/181129	-999	-999	-999	0.0293328	MULTINOMIAL-LOGISTIC
41272#M473	Operative procedures - OPCS4: M47.3 Removal of urethral catheter from bladder	CAT-MUL	179349/1917(181266)	-0.00685543	-0.013023	-0.000683704	0.0294084	LOGISTIC-BINARY
41210#Q052	Operative procedures - secondary OPCS4: Q05.2 Dilation of cervix uteri	CAT-MUL	181184/82(181266)	0.0331804	0.00336047	0.0630817	0.0294257	LOGISTIC-BINARY
41210#Z899	Operative procedures - secondary OPCS4: Z89.9 Arm NEC	CAT-MUL	181117/149(181266)	0.0245767	0.00247927	0.0467219	0.0294473	LOGISTIC-BINARY
41272#Z899	Operative procedures - OPCS4: Z89.9 Arm NEC	CAT-MUL	181117/149(181266)	0.0245767	0.00247927	0.0467219	0.0294473	LOGISTIC-BINARY
102210	Sponge pudding intake	CAT-SIN	25927	0.0136006	0.00975034	0.0174509	0.0294839	ORDERED-LOGISTIC
41200#V281	Operative procedures - main OPCS4: V28.1 Primary insertion of lumbar interspinous process spacer	CAT-MUL	181248/18(181266)	-0.0692864	-0.131356	-0.00658623	0.0295444	LOGISTIC-BINARY
41210#E932	Operative procedures - secondary OPCS4: E93.2 Spirometry	CAT-MUL	181226/40(181266)	0.0475045	0.00478415	0.090351	0.029558	LOGISTIC-BINARY
120109	Feeling bad about self over the last two weeks	CAT-SIN	65428	-0.00283359	-0.00364137	-0.00202581	0.0295595	ORDERED-LOGISTIC
41272#S051	Operative procedures - OPCS4: S05.1 Microscopically controlled excision of lesion of skin of head or neck using fresh tissue technique	CAT-MUL	180617/649(181266)	0.011756	0.00117195	0.0223524	0.0295764	LOGISTIC-BINARY
41210#O011	Operative procedures - secondary OPCS4: O01.1 Percutaneous transluminal coil embolisation of small aneurysm of artery	CAT-MUL	181255/11(181266)	0.0911996	0.00929271	0.173635	0.0296256	LOGISTIC-BINARY
30510	Creatinine (enzymatic) in urine	CONTINUOUS	175613	-0.000710631	-0.00135107	-7.01882e-05	0.0296481	LINEAR
20549#1	Substances taken for anxiety: Unprescribed medication (more than once)	CAT-MUL	59464/2033(61497)	-0.00674449	-0.0128232	-0.000663362	0.0296873	LOGISTIC-BINARY
40011#8470	Histology of cancer tumour: Mucinous cystadenocarcinoma, NOS	CAT-MUL	181215/51(181266)	-0.041443	-0.0787147	-0.00398684	0.0297264	LOGISTIC-BINARY
41272#X309	Operative procedures - OPCS4: X30.9 Unspecified injection of therapeutic substance	CAT-MUL	181187/79(181266)	-0.0333318	-0.0633409	-0.0031932	0.0298492	LOGISTIC-BINARY
41272#C618	Operative procedures - OPCS4: C61.8 Other specified other operations on trabecular meshwork of eye	CAT-MUL	181219/47(181266)	-0.0430121	-0.0816896	-0.00407096	0.029876	LOGISTIC-BINARY
20103#1	Thickness of butter/margarine spread on oatcakes: thin	CAT-MUL	25856/73(25929)	-0.0346599	-0.0658762	-0.00330232	0.0299273	LOGISTIC-BINARY
41210#Z558	Operative procedures - secondary OPCS4: Z55.8 Specified muscle of forearm NEC	CAT-MUL	181181/85(181266)	0.032463	0.00319054	0.0618116	0.029962	LOGISTIC-BINARY
41272#Z558	Operative procedures - OPCS4: Z55.8 Specified muscle of forearm NEC	CAT-MUL	181181/85(181266)	0.032463	0.00319054	0.0618116	0.029962	LOGISTIC-BINARY
41210#X482	Operative procedures - secondary OPCS4: X48.2 Change of plaster cast	CAT-MUL	181244/22(181266)	0.0641033	0.00637455	0.122137	0.0299648	LOGISTIC-BINARY
41210#T141	Operative procedures - secondary OPCS4: T14.1 Percutaneous biopsy of lesion of pleura	CAT-MUL	181256/10(181266)	-0.091836	-0.174038	-0.00826684	0.0299937	LOGISTIC-BINARY
104260	Onion intake	CAT-SIN	25929	-0.00417898	-0.00536347	-0.00299449	0.0300119	ORDERED-LOGISTIC
25007	Volume of white matter (normalised for head size)	CONTINUOUS	15678	-0.00224366	-0.00427033	-0.000216984	0.0300238	LINEAR
23500	Free Cholesterol in Large VLDL	CONTINUOUS	43435	0.00140181	0.000135084	0.00266853	0.0300854	LINEAR
25085	Mean FA in posterior thalamic radiation on FA skeleton (left)	CONTINUOUS	14905	0.00229263	0.000220899	0.00436436	0.0300891	LINEAR
41272#W889	Operative procedures - OPCS4: W88.9 Unspecified diagnostic endoscopic examination of other joint	CAT-MUL	181060/206(181266)	0.0208093	0.00201023	0.0396401	0.0301836	LOGISTIC-BINARY
41200#W251	Operative procedures - main OPCS4: W25.1 Closed reduction of fracture of bone and fixation to skeleton HFQ	CAT-MUL	181186/80(181266)	0.0333906	0.00323182	0.063617	0.0302038	LOGISTIC-BINARY
27392	Area of S-orbital-H-Shaped (left hemisphere)	CONTINUOUS	15755	-0.00230416	-0.00438877	-0.00021955	0.0302839	LINEAR
26530	Volume of Optic-Chiasm (whole brain)	CONTINUOUS	15755	-0.00228037	-0.00434428	-0.000216456	0.0303503	LINEAR
20448	Professional informed about depression	CAT-SIN	12248/27125(39373)	-0.00324689	-0.00618909	-0.000305652	0.0305148	LOGISTIC-BINARY
41210#T698	Operative procedures - secondary OPCS4: T69.8 Other specified freeing of tendon	CAT-MUL	181252/14(181266)	0.0801917	0.00771593	0.153002	0.0305241	LOGISTIC-BINARY
26903	Volume of middletemporal (right hemisphere)	CONTINUOUS	15755	-0.00227777	-0.00434239	-0.000213149	0.0305966	LINEAR
26970	Area of middletemporal (right hemisphere)	CONTINUOUS	15755	-0.00231518	-0.00441392	-0.000216454	0.0306122	LINEAR
12139	Believed safe to perform brain MRI scan	CAT-SIN	162/17272(17434)	0.0231945	0.00212854	0.0441884	0.030623	LOGISTIC-BINARY
104100	Avocado intake	CAT-SIN	25921	0.0095172	0.0068239	0.0122105	0.0306295	ORDERED-LOGISTIC
20004#1368	Operation code: mastectomy	CAT-MUL	177883/3366(181249)	-0.00515987	-0.00983701	-0.000480503	0.0306376	LOGISTIC-BINARY
41210#W361	Operative procedures - secondary OPCS4: W36.1 Percutaneous needle biopsy of lesion of bone	CAT-MUL	181226/40(181266)	-0.0463788	-0.0882976	-0.00419938	0.0306587	LOGISTIC-BINARY
41272#S603	Operative procedures - OPCS4: S60.3 Tattooing of skin	CAT-MUL	181156/110(181266)	-0.0280868	-0.0535472	-0.00254155	0.0308907	LOGISTIC-BINARY
20003#1140868456	Treatment/medication code: oestradiol product	CAT-MUL	181172/77(181249)	-0.0335097	-0.0639042	-0.00299075	0.0310441	LOGISTIC-BINARY
23-0	Spirometry method	CAT-SIN	166299/167267	-999	-999	-999	0.0310898	MULTINOMIAL-LOGISTIC
25107	Mean MD in body of corpus callosum on FA skeleton	CONTINUOUS	14905	-0.00225246	-0.00430036	-0.000204563	0.031106	LINEAR
41246#2510	Treatment speciality of consultant (recoded): Rheumatology	CAT-MUL	168601/4129(172730)	0.00466786	0.000424582	0.00891321	0.031118	LOGISTIC-BINARY
41210#Z752	Operative procedures - secondary OPCS4: Z75.2 Ala of sacrum	CAT-MUL	181247/19(181266)	-0.0664799	-0.126427	-0.00562908	0.0311207	LOGISTIC-BINARY
41272#Z752	Operative procedures - OPCS4: Z75.2 Ala of sacrum	CAT-MUL	181247/19(181266)	-0.0664799	-0.126427	-0.00562908	0.0311207	LOGISTIC-BINARY
41200#G438	Operative procedures - main OPCS4: G43.8 Other specified fibreoptic endoscopic extirpation of lesion of upper gastrointestinal tract	CAT-MUL	181136/130(181266)	-0.0257883	-0.0492088	-0.00229127	0.0311987	LOGISTIC-BINARY
41251#8001	Sources of admission to hospital (recoded): Other hospital: NHS partnership hospital	CAT-MUL	180237/30(180267)	-0.0536351	-0.102292	-0.00472447	0.0312071	LOGISTIC-BINARY
41210#B301	Operative procedures - secondary OPCS4: B30.1 Insertion of prosthesis for breast	CAT-MUL	180296/970(181266)	-0.00950394	-0.0181462	-0.000853673	0.0312102	LOGISTIC-BINARY
20003#1141176732	Treatment/medication code: carbomers	CAT-MUL	181056/193(181249)	0.0213318	0.0019447	0.0407585	0.0312145	LOGISTIC-BINARY
25015	Volume of putamen (left)	CONTINUOUS	15676	-0.00221476	-0.00423002	-0.000199506	0.0312426	LINEAR
23569	Cholesteryl Esters in Medium HDL	CONTINUOUS	43435	-0.00141751	-0.00270753	-0.000127484	0.0312681	LINEAR
130670	Date D75 first reported (other diseases of blood and blood-forming organs)	DATE	180518/748(181266)	0.0108414	0.000978421	0.0207148	0.0312967	LOGISTIC-BINARY
26585	Volume of Lateral-Ventricle (right hemisphere)	CONTINUOUS	15755	-0.00215373	-0.00411429	-0.000193162	0.0313156	LINEAR
20001#1071	Cancer code, self-reported": metastatic cancer (unknown primary)	CAT-MUL	181236/13(181249)	-0.0805208	-0.153391	-0.00679098	0.0314	LOGISTIC-BINARY
41210#Y162	Operative procedures - secondary OPCS4: Y16.2 Anastomosis of organ NOC	CAT-MUL	181062/204(181266)	0.0207317	0.00186267	0.0396371	0.0314515	LOGISTIC-BINARY
41272#Y162	Operative procedures - OPCS4: Y16.2 Anastomosis of organ NOC	CAT-MUL	181062/204(181266)	0.0207317	0.00186267	0.0396371	0.0314515	LOGISTIC-BINARY
6151#1	Fractured bone site(s): Ankle	CAT-MUL	177430/3086(180516)	0.00536372	0.000477573	0.0102526	0.0314814	LOGISTIC-BINARY
41210#Q152	Operative procedures - secondary OPCS4: Q15.2 Introduction of therapeutic substance into uterine cavity NEC	CAT-MUL	181231/35(181266)	-0.0492968	-0.0940626	-0.00419767	0.0315633	LOGISTIC-BINARY
41272#K223	Operative procedures - OPCS4: K22.3 Exclusion of left atrial appendage NEC	CAT-MUL	181226/40(181266)	-0.0461402	-0.0880768	-0.0039461	0.0315905	LOGISTIC-BINARY
41210#Y021	Operative procedures - secondary OPCS4: Y02.1 Implantation of prosthesis into organ NOC	CAT-MUL	181021/245(181266)	-0.0187843	-0.0358971	-0.00163505	0.0316295	LOGISTIC-BINARY
41272#Y021	Operative procedures - OPCS4: Y02.1 Implantation of prosthesis into organ NOC	CAT-MUL	181021/245(181266)	-0.0187843	-0.0358971	-0.00163505	0.0316295	LOGISTIC-BINARY
26739	Area of parsorbitalis (left hemisphere)	CONTINUOUS	15755	-0.00231346	-0.00442384	-0.000203073	0.0316711	LINEAR
41210#H259	Operative procedures - secondary OPCS4: H25.9 Unspecified diagnostic endoscopic examination of lower bowel using fibreoptic sigmoidoscope	CAT-MUL	179301/1965(181266)	-0.00667529	-0.0127653	-0.000581403	0.03174	LOGISTIC-BINARY
2704	Years since last cervical smear test	INTEGER	139464	-0.00153607	-0.00198168	-0.00109045	0.0317478	ORDERED-LOGISTIC
26589	Volume of Thalamus-Proper (right hemisphere)	CONTINUOUS	15755	-0.00222944	-0.00426478	-0.000194096	0.0318055	LINEAR
130014	Date A07 first reported (other protozoal intestinal diseases)	DATE	181090/176(181266)	-0.0221308	-0.0423096	-0.00190141	0.0318099	LOGISTIC-BINARY
41210#Z154	Operative procedures - secondary OPCS4: Z15.4 Lower outer quadrant of breast	CAT-MUL	181036/230(181266)	-0.0193592	-0.0370171	-0.00166048	0.0318396	LOGISTIC-BINARY
41272#Z154	Operative procedures - OPCS4: Z15.4 Lower outer quadrant of breast	CAT-MUL	181036/230(181266)	-0.0193592	-0.0370171	-0.00166048	0.0318396	LOGISTIC-BINARY
23647	Free Cholesterol to Total Lipids in Small HDL percentage	CONTINUOUS	43435	-0.00140395	-0.0026861	-0.000121806	0.0318607	LINEAR
41210#W792	Operative procedures - secondary OPCS4: W79.2 Excision of bunion NEC	CAT-MUL	180824/442(181266)	0.014046	0.00122358	0.0268853	0.0319087	LOGISTIC-BINARY
6141#4	How are people in household related to participant: Mother and/or father	CAT-MUL	177521/2723(180244)	0.00570236	0.000494319	0.0109133	0.0319195	LOGISTIC-BINARY
41272#K595	Operative procedures - OPCS4: K59.5 Removal of cardioverter defibrillator	CAT-MUL	181255/11(181266)	0.0895756	0.00798603	0.171677	0.0319927	LOGISTIC-BINARY
41200#W891	Operative procedures - main OPCS4: W89.1 Endoscopic chondroplasty NEC	CAT-MUL	181030/236(181266)	-0.01911	-0.036563	-0.00162109	0.0320356	LOGISTIC-BINARY
22601#21323059	Job coding: software professional, analyst-programmer, computer programmer, software analyst or engineer, systems designer or programmer	CAT-MUL	45629/1031(46660)	0.00928129	0.0007958	0.0177714	0.0320766	LOGISTIC-BINARY
22617#2132	Job code - historical: Software professionals	CAT-MUL	45629/1031(46660)	0.00928129	0.0007958	0.0177714	0.0320766	LOGISTIC-BINARY
27035	Grey-white contrast in lateralorbitofrontal (right hemisphere)	CONTINUOUS	15755	-0.00217965	-0.00417294	-0.000186353	0.032099	LINEAR
26963	Area of inferiorparietal (right hemisphere)	CONTINUOUS	15755	-0.00231463	-0.00443154	-0.00019772	0.0321131	LINEAR
41210#Y631	Operative procedures - secondary OPCS4: Y63.1 Harvest of flap of latissimus dorsi muscle NEC	CAT-MUL	181234/32(181266)	-0.0514578	-0.098357	-0.00423706	0.0321354	LOGISTIC-BINARY
41272#Y631	Operative procedures - OPCS4: Y63.1 Harvest of flap of latissimus dorsi muscle NEC	CAT-MUL	181234/32(181266)	-0.0514578	-0.098357	-0.00423706	0.0321354	LOGISTIC-BINARY
26534	Volume of CC-Mid-Anterior (whole brain)	CONTINUOUS	15755	0.00220124	0.000187715	0.00421476	0.0321404	LINEAR
20506	Recent feelings or nervousness or anxiety	CAT-SIN	61492	-0.00251509	-0.00323886	-0.00179133	0.0321437	ORDERED-LOGISTIC
41210#X337	Operative procedures - secondary OPCS4: X33.7 Autologous transfusion of red blood cells	CAT-MUL	181059/207(181266)	0.020483	0.00174905	0.0392525	0.0322857	LOGISTIC-BINARY
41272#K102	Operative procedures - OPCS4: K10.2 Repair of defect of interatrial septum using pericardial patch	CAT-MUL	181249/17(181266)	0.0717804	0.00618054	0.137574	0.0323053	LOGISTIC-BINARY
24504	Domestic garden percentage, buffer 300m	CONTINUOUS	157829	0.000738239	6.20813e-05	0.0014144	0.0323616	LINEAR
25143	Mean MD in fornix cres+stria terminalis on FA skeleton (left)	CONTINUOUS	14905	-0.00224965	-0.00431027	-0.000189037	0.0323757	LINEAR
23492	Cholesteryl Esters in Very Large VLDL	CONTINUOUS	43435	0.00138506	0.000116028	0.0026541	0.0324231	LINEAR
41210#Y139	Operative procedures - secondary OPCS4: Y13.9 Unspecified other destruction of lesion of organ NOC	CAT-MUL	181249/17(181266)	-0.0701413	-0.134027	-0.00549539	0.0325391	LOGISTIC-BINARY
41272#Y139	Operative procedures - OPCS4: Y13.9 Unspecified other destruction of lesion of organ NOC	CAT-MUL	181249/17(181266)	-0.0701413	-0.134027	-0.00549539	0.0325391	LOGISTIC-BINARY
6146#100	Attendance/disability/mobility allowance	CAT-MUL	9855/170437(180292)	0.00304422	0.000252534	0.00583529	0.0325566	LOGISTIC-BINARY
20003#1140857690	Treatment/medication code: oestradiol 25mg implant 36 week	CAT-MUL	181215/34(181249)	-0.0499168	-0.0955475	-0.00402197	0.0325583	LOGISTIC-BINARY
41273#460	Operative procedures - OPCS3: 460 Colectomy and resection, not elsewhere classified	CAT-MUL	181256/10(181266)	-0.0911025	-0.174369	-0.00722107	0.0325596	LOGISTIC-BINARY
90188	Sample rate average	CONTINUOUS	40141	-0.00146508	-0.00280853	-0.000121637	0.0325645	LINEAR
103280	Quorn intake	CAT-SIN	25922	0.0152475	0.010975	0.01952	0.0325779	ORDERED-LOGISTIC
20003#1141168714	Treatment/medication code: propiverine hydrochloride	CAT-MUL	181227/22(181249)	0.0630337	0.00537843	0.120976	0.0325816	LOGISTIC-BINARY
20277#3541	Job code at visit: Buyers and purchasing officers	CAT-MUL	112040/162(112202)	0.0231848	0.00194014	0.0444688	0.0326004	LOGISTIC-BINARY
23540	Cholesterol in Medium LDL	CONTINUOUS	43435	0.00138188	0.000113158	0.0026506	0.0327802	LINEAR
26801	Volume of medialorbitofrontal (left hemisphere)	CONTINUOUS	15755	-0.00229382	-0.00440035	-0.000187297	0.0328259	LINEAR
130798	Date E70 first reported (disorders of aromatic amino-acid metabolism)	DATE	181243/23(181266)	0.0615765	0.00512581	0.118228	0.0328937	LOGISTIC-BINARY
23341	Femur wards bone area (left)	CONTINUOUS	14615	-0.00239289	-0.0045915	-0.00019427	0.0329148	LINEAR
100025	Vitamin E	CONTINUOUS	25938	-0.00181653	-0.00348563	-0.000147431	0.0329188	LINEAR
20688	Liking for marzipan	CAT-SIN	72016	-0.001909	-0.00247081	-0.00134719	0.0329526	ORDERED-LOGISTIC
23498	Cholesterol in Large VLDL	CONTINUOUS	43435	0.00137662	0.000110925	0.00264231	0.0330293	LINEAR
41272#Q231	Operative procedures - OPCS4: Q23.1 Unilateral salpingoophorectomy NEC	CAT-MUL	180151/1115(181266)	-0.00878677	-0.0168639	-0.000703208	0.0330629	LOGISTIC-BINARY
131612	Date K40 first reported (inguinal hernia)	DATE	179481/1785(181266)	-0.0069451	-0.0133316	-0.000554002	0.0331067	LOGISTIC-BINARY
41272#B276	Operative procedures - OPCS4: B27.6 Skin sparing mastectomy	CAT-MUL	180604/662(181266)	-0.0113664	-0.0218231	-0.000897943	0.0332188	LOGISTIC-BINARY
41256#704	Operative procedures - main OPCS3: 704 Curettage of uterus	CAT-MUL	180625/641(181266)	0.011675	0.000931063	0.022431	0.0332803	LOGISTIC-BINARY
41210#Z121	Operative procedures - secondary OPCS4: Z12.1 Popliteal nerve	CAT-MUL	181256/10(181266)	0.0931348	0.00761836	0.179153	0.0333804	LOGISTIC-BINARY
41272#Z121	Operative procedures - OPCS4: Z12.1 Popliteal nerve	CAT-MUL	181256/10(181266)	0.0931348	0.00761836	0.179153	0.0333804	LOGISTIC-BINARY
27210	Volume of inferiorparietal (left hemisphere)	CONTINUOUS	15755	-0.00226531	-0.00435242	-0.000178198	0.0333966	LINEAR
6156#12	Manic/hyper symptoms: I was more talkative than usual	CAT-MUL	9622/2396(12018)	-0.00668884	-0.0128548	-0.000525184	0.0334414	LOGISTIC-BINARY
20004#1611	Operation code: barium meal / barium swallow	CAT-MUL	181142/107(181249)	-0.0280362	-0.0538304	-0.00215303	0.033454	LOGISTIC-BINARY
131444	Date J12 first reported (viral pneumonia, not elsewhere classified)	DATE	180902/364(181266)	0.0153395	0.00121007	0.0294898	0.0334841	LOGISTIC-BINARY
41200#E484	Operative procedures - main OPCS4: E48.4 Fibreoptic endoscopic aspiration of lower respiratory tract	CAT-MUL	181242/24(181266)	-0.0585611	-0.112203	-0.00428438	0.0334926	LOGISTIC-BINARY
41200#W331	Operative procedures - main OPCS4: W33.1 Open biopsy of lesion of bone	CAT-MUL	181236/30(181266)	0.0535738	0.00427046	0.103041	0.0335281	LOGISTIC-BINARY
41210#W318	Operative procedures - secondary OPCS4: W31.8 Other specified other autograft of bone	CAT-MUL	181129/137(181266)	0.0250009	0.00196946	0.0480813	0.0335679	LOGISTIC-BINARY
41210#S569	Operative procedures - secondary OPCS4: S56.9 Unspecified exploration of other skin of head or neck	CAT-MUL	181255/11(181266)	-0.0865534	-0.165874	-0.00622533	0.0335975	LOGISTIC-BINARY
41200#T799	Operative procedures - main OPCS4: T79.9 Unspecified repair of muscle	CAT-MUL	181248/18(181266)	-0.0677668	-0.129968	-0.00494844	0.0336258	LOGISTIC-BINARY
41272#W581	Operative procedures - OPCS4: W58.1 Primary resurfacing arthroplasty of joint	CAT-MUL	178379/2887(181266)	-0.00547296	-0.0105212	-0.000422058	0.0336416	LOGISTIC-BINARY
40006#C340	Type of cancer: ICD10: C34.0 Main bronchus	CAT-MUL	181226/40(181266)	-0.0456653	-0.0876749	-0.00340178	0.0336751	LOGISTIC-BINARY
41272#S131	Operative procedures - OPCS4: S13.1 Punch biopsy of lesion of skin of head or neck	CAT-MUL	179673/1593(181266)	0.00734322	0.000568963	0.0141227	0.0336901	LOGISTIC-BINARY
41210#K223	Operative procedures - secondary OPCS4: K22.3 Exclusion of left atrial appendage NEC	CAT-MUL	181227/39(181266)	-0.0461632	-0.0886332	-0.00343241	0.0337018	LOGISTIC-BINARY
41210#Z253	Operative procedures - secondary OPCS4: Z25.3 Tooth NEC	CAT-MUL	181246/20(181266)	0.0660415	0.00528845	0.127194	0.0337074	LOGISTIC-BINARY
41272#Z253	Operative procedures - OPCS4: Z25.3 Tooth NEC	CAT-MUL	181246/20(181266)	0.0660415	0.00528845	0.127194	0.0337074	LOGISTIC-BINARY
23493	Free Cholesterol in Very Large VLDL	CONTINUOUS	43435	0.00137317	0.000105752	0.00264059	0.0337126	LINEAR
41210#Y393	Operative procedures - secondary OPCS4: Y39.3 Injection of inert substance into organ NOC	CAT-MUL	181028/238(181266)	-0.0188246	-0.0361867	-0.00142221	0.0337925	LOGISTIC-BINARY
41272#Y393	Operative procedures - OPCS4: Y39.3 Injection of inert substance into organ NOC	CAT-MUL	181028/238(181266)	-0.0188246	-0.0361867	-0.00142221	0.0337925	LOGISTIC-BINARY
41200#T233	Operative procedures - main OPCS4: T23.3 Repair of recurrent femoral hernia using sutures	CAT-MUL	181255/11(181266)	0.088638	0.006964	0.170738	0.0338585	LOGISTIC-BINARY
41272#T233	Operative procedures - OPCS4: T23.3 Repair of recurrent femoral hernia using sutures	CAT-MUL	181255/11(181266)	0.088638	0.006964	0.170738	0.0338585	LOGISTIC-BINARY
131708	Date L08 first reported (other local infections of skin and subcutaneous tissue)	DATE	175350/5916(181266)	0.00385355	0.00029444	0.00741406	0.0338626	LOGISTIC-BINARY
41272#B314	Operative procedures - OPCS4: B31.4 Revision of mammoplasty	CAT-MUL	181234/32(181266)	-0.0510045	-0.0979814	-0.00374964	0.0338928	LOGISTIC-BINARY
20003#1140910698	Treatment/medication code: oil of peppermint	CAT-MUL	181184/65(181249)	0.0362919	0.00280321	0.0698768	0.0339382	LOGISTIC-BINARY
20003#1141179920	Treatment/medication code: lumigan 0.3mg/ml eye drops	CAT-MUL	181146/103(181249)	-0.0285037	-0.054805	-0.00210128	0.0340175	LOGISTIC-BINARY
3972	Number of adopted brothers	INTEGER	1997	0.0132602	0.00960439	0.0169161	0.0340194	ORDERED-LOGISTIC
25398	Mean OD in corticospinal tract on FA skeleton (right)	CONTINUOUS	14905	0.00232707	0.000175443	0.00447869	0.0340266	LINEAR
120104	Little interest or pleasure in doing things over the last two weeks	CAT-SIN	65510	-0.00258239	-0.0033406	-0.00182419	0.0340359	ORDERED-LOGISTIC
41200#W858	Operative procedures - main OPCS4: W85.8 Other specified therapeutic endoscopic operations on cavity of knee joint	CAT-MUL	180998/268(181266)	-0.017723	-0.0340949	-0.00131895	0.034039	LOGISTIC-BINARY
41273#844	Operative procedures - OPCS3: 844 Excision of lesion of tendon	CAT-MUL	181242/24(181266)	-0.0586193	-0.11272	-0.00416398	0.0342983	LOGISTIC-BINARY
20003#1140879746	Treatment/medication code: promazine	CAT-MUL	181234/15(181249)	-0.0737013	-0.141529	-0.00505253	0.0343626	LOGISTIC-BINARY
41210#Q124	Operative procedures - secondary OPCS4: Q12.4 Removal of intrauterine contraceptive device NEC	CAT-MUL	180320/946(181266)	-0.00945835	-0.018229	-0.000680312	0.0346131	LOGISTIC-BINARY
100520	Milk intake	CAT-SIN	25919	-0.00963782	-0.0124522	-0.0068234	0.0346322	ORDERED-LOGISTIC
41210#D152	Operative procedures - secondary OPCS4: D15.2 Suction clearance of middle ear	CAT-MUL	181239/27(181266)	0.0562769	0.00418555	0.108606	0.0346707	LOGISTIC-BINARY
41272#X864	Operative procedures - OPCS4: X86.4 Respiratory syncytial virus treatment and Hepatitis C treatment drugs Band 1	CAT-MUL	181254/12(181266)	0.0855626	0.0066118	0.165403	0.0347197	LOGISTIC-BINARY
20107#12	Illnesses of father: Severe depression	CAT-MUL	153264/6719(159983)	-0.00360857	-0.00695948	-0.00025672	0.034825	LOGISTIC-BINARY
20277#6113	Job code at visit: Dental nurses	CAT-MUL	112018/184(112202)	0.021458	0.00153955	0.041412	0.0348974	LOGISTIC-BINARY
130120	Date A70 first reported (chlamydia psittaci infection)	DATE	181255/11(181266)	-0.085546	-0.164615	-0.00560877	0.0349892	LOGISTIC-BINARY
20277#8136	Job code at visit: Clothing cutters	CAT-MUL	112191/11(112202)	-0.0853691	-0.164004	-0.00532097	0.0350516	LOGISTIC-BINARY
41256#810	Operative procedures - main OPCS3: 810 Total hip replacement	CAT-MUL	181255/11(181266)	-0.0872271	-0.168359	-0.00604913	0.0350737	LOGISTIC-BINARY
41273#810	Operative procedures - OPCS3: 810 Total hip replacement	CAT-MUL	181255/11(181266)	-0.0872271	-0.168359	-0.00604913	0.0350737	LOGISTIC-BINARY
20711	Liking for roast chicken	CAT-SIN	71511	0.00202278	0.00141452	0.00263103	0.0351455	ORDERED-LOGISTIC
131066	Date G52 first reported (disorders of other cranial nerves)	DATE	181042/224(181266)	0.0193762	0.00136236	0.0374214	0.0351644	LOGISTIC-BINARY
20003#1140852948	Treatment/medication code: calcium+vitamin d 500units tablet	CAT-MUL	179932/1317(181249)	0.00800255	0.000559673	0.0154517	0.0351649	LOGISTIC-BINARY
25485	Mean ISOVF in uncinate fasciculus on FA skeleton (left)	CONTINUOUS	14905	0.00234283	0.000162448	0.0045232	0.0352071	LINEAR
26528	Volume of WM-hypointensities (whole brain)	CONTINUOUS	15755	-0.00198077	-0.00382537	-0.000136182	0.0353223	LINEAR
41210#C222	Operative procedures - secondary OPCS4: C22.2 Biopsy of lesion of eyelid	CAT-MUL	181191/75(181266)	-0.0331203	-0.0639007	-0.00219767	0.0353927	LOGISTIC-BINARY
41210#S183	Operative procedures - secondary OPCS4: S18.3 Distant fasciocutaneous flap to head or neck NEC	CAT-MUL	181254/12(181266)	0.0846254	0.00604194	0.163689	0.0354175	LOGISTIC-BINARY
41210#Z603	Operative procedures - secondary OPCS4: Z60.3 Muscle of anterior abdominal wall	CAT-MUL	181203/63(181266)	0.0365978	0.00255721	0.0707513	0.035421	LOGISTIC-BINARY
41272#Z603	Operative procedures - OPCS4: Z60.3 Muscle of anterior abdominal wall	CAT-MUL	181203/63(181266)	0.0365978	0.00255721	0.0707513	0.035421	LOGISTIC-BINARY
41200#D172	Operative procedures - main OPCS4: D17.2 Revision of stapedectomy	CAT-MUL	181253/13(181266)	-0.0778034	-0.149625	-0.0046761	0.0354457	LOGISTIC-BINARY
41200#K102	Operative procedures - main OPCS4: K10.2 Repair of defect of interatrial septum using pericardial patch	CAT-MUL	181251/15(181266)	0.0751009	0.00519671	0.1452	0.035549	LOGISTIC-BINARY
26518	Volume of TotalGray (whole brain)	CONTINUOUS	15755	-0.00216784	-0.00419016	-0.000145515	0.0356434	LINEAR
26680	Volume of VM (left hemisphere)	CONTINUOUS	15755	-0.00228865	-0.00442395	-0.000153358	0.0356664	LINEAR
20004#1129	Operation code: throat/larynx surgery (incl tracheostomy)	CAT-MUL	180417/832(181249)	-0.00999579	-0.0193205	-0.000661497	0.0357331	LOGISTIC-BINARY
25011	Volume of thalamus (left)	CONTINUOUS	15676	-0.00213458	-0.00412719	-0.000141975	0.0357646	LINEAR
41272#X671	Operative procedures - OPCS4: X67.1 Preparation for intensity modulated radiation therapy	CAT-MUL	181155/111(181266)	0.0274838	0.00185924	0.0531721	0.0357729	LOGISTIC-BINARY
41210#W062	Operative procedures - secondary OPCS4: W06.2 Total excision of rib NEC	CAT-MUL	181254/12(181266)	0.0841854	0.00579213	0.162947	0.0357937	LOGISTIC-BINARY
41200#P053	Operative procedures - main OPCS4: P05.3 Marsupialisation of lesion of vulva	CAT-MUL	181228/38(181266)	0.0470652	0.0031783	0.0910705	0.0358221	LOGISTIC-BINARY
41200#R159	Operative procedures - main OPCS4: R15.9 Unspecified other induction of labour	CAT-MUL	181249/17(181266)	-0.069081	-0.133467	-0.00438735	0.0358687	LOGISTIC-BINARY
41256#844	Operative procedures - main OPCS3: 844 Excision of lesion of tendon	CAT-MUL	181244/22(181266)	-0.0606949	-0.117196	-0.00378232	0.0359547	LOGISTIC-BINARY
20687	Liking for mackerel	CAT-SIN	70703	-0.00190297	-0.00247267	-0.00133328	0.0359665	ORDERED-LOGISTIC
23490	Phospholipids in Very Large VLDL	CONTINUOUS	43435	0.00135718	8.87131e-05	0.00262565	0.0359908	LINEAR
41210#M478	Operative procedures - secondary OPCS4: M47.8 Other specified urethral catheterisation of bladder	CAT-MUL	181182/84(181266)	-0.0312203	-0.0603418	-0.00198264	0.0360053	LOGISTIC-BINARY
20001#1006	Cancer code, self-reported": larynx/throat cancer	CAT-MUL	181207/42(181249)	-0.0439505	-0.0849278	-0.00273219	0.0360882	LOGISTIC-BINARY
26501	Mean intensity of 3rd-Ventricle (whole brain)	CONTINUOUS	15755	0.00201344	0.000130004	0.00389687	0.0361503	LINEAR
25849	Volume of grey matter in Parahippocampal Gyrus, anterior division (right)	CONTINUOUS	15678	-0.00222226	-0.00430216	-0.000142356	0.0362517	LINEAR
131982	Date M90 first reported (osteopathies in diseases classified elsewhere)	DATE	181023/243(181266)	-0.0183663	-0.0355499	-0.00114535	0.0363738	LOGISTIC-BINARY
41210#J024	Operative procedures - secondary OPCS4: J02.4 Wedge excision of liver	CAT-MUL	181256/10(181266)	0.0917503	0.00600168	0.178014	0.0365292	LOGISTIC-BINARY
41272#T178	Operative procedures - OPCS4: T17.8 Other specified other operations on diaphragm	CAT-MUL	181244/22(181266)	0.0614329	0.00396803	0.119123	0.0365432	LOGISTIC-BINARY
120107	Feeling tired or having little energy over the last two weeks	CAT-SIN	65562	-0.00212333	-0.00276119	-0.00148548	0.036696	ORDERED-LOGISTIC
41210#Y321	Operative procedures - secondary OPCS4: Y32.1 Re-exploration of organ and surgical arrest of postoperative bleeding NOC	CAT-MUL	181210/56(181266)	-0.038	-0.0735645	-0.00225711	0.0367335	LOGISTIC-BINARY
20500	Ever suffered mental distress preventing usual activities	CAT-SIN	37520/23562(61082)	-0.00240944	-0.00467194	-0.000147128	0.0368543	LOGISTIC-BINARY
131960	Date M79 first reported (other soft tissue disorders, not elsewhere classified)	DATE	146789/34477(181266)	-0.00171855	-0.00333224	-0.00010475	0.0368647	LOGISTIC-BINARY
25700	Weighted-mean OD in tract superior thalamic radiation (left)	CONTINUOUS	14905	0.00225018	0.000135721	0.00436464	0.0370013	LINEAR
41272#M455	Operative procedures - OPCS4: M45.5 Diagnostic endoscopic examination of bladder using rigid cystoscope	CAT-MUL	180501/765(181266)	-0.0103412	-0.0200592	-0.000612165	0.0371165	LOGISTIC-BINARY
40011#9590	Histology of cancer tumour: Malignant lymphoma, NOS	CAT-MUL	181201/65(181266)	0.0356274	0.00216071	0.0691933	0.0372352	LOGISTIC-BINARY
41272#G438	Operative procedures - OPCS4: G43.8 Other specified fibreoptic endoscopic extirpation of lesion of upper gastrointestinal tract	CAT-MUL	181120/146(181266)	-0.0235364	-0.0456467	-0.00135833	0.0372409	LOGISTIC-BINARY
27353	Area of G-pariet-inf-Angular (left hemisphere)	CONTINUOUS	15755	-0.00226311	-0.00439263	-0.000133584	0.0372608	LINEAR
132110	Date N72 first reported (inflammatory disease of cervix uteri)	DATE	179821/1445(181266)	-0.00753953	-0.0146349	-0.000438916	0.0373359	LOGISTIC-BINARY
41210#T125	Operative procedures - secondary OPCS4: T12.5 Attention to tube drain into pleural cavity	CAT-MUL	181151/115(181266)	-0.0264796	-0.0513626	-0.00150799	0.0373421	LOGISTIC-BINARY
26575	Mean intensity of Putamen (right hemisphere)	CONTINUOUS	15755	-0.00226522	-0.00439827	-0.000132171	0.0373979	LINEAR
41272#A839	Operative procedures - OPCS4: A83.9 Unspecified electroconvulsive therapy	CAT-MUL	181214/52(181266)	-0.0392412	-0.0761285	-0.00216343	0.0375678	LOGISTIC-BINARY
23548	Cholesteryl Esters in Small LDL	CONTINUOUS	43435	0.00134507	7.72605e-05	0.00261287	0.0375807	LINEAR
2090	Seen doctor (GP) for nerves, anxiety, tension or depression	CAT-SIN	105185/74818(180003)	-0.00136564	-0.0026531	-7.8202e-05	0.0376169	LOGISTIC-BINARY
41200#M308	Operative procedures - main OPCS4: M30.8 Other specified diagnostic endoscopic examination of ureter	CAT-MUL	181256/10(181266)	0.0915459	0.00558086	0.178169	0.0376386	LOGISTIC-BINARY
131990	Date M94 first reported (other disorders of cartilage)	DATE	180090/1176(181266)	0.00835488	0.000478741	0.0162374	0.0376861	LOGISTIC-BINARY
20111#9	Illnesses of siblings: Diabetes	CAT-MUL	131586/12384(143970)	0.00269204	0.000151927	0.00523284	0.037808	LOGISTIC-BINARY
2139	Age first had sexual intercourse	INTEGER	159052	-0.000679106	-0.00132004	-3.81693e-05	0.0378308	LINEAR
41272#C719	Operative procedures - OPCS4: C71.9 Unspecified extracapsular extraction of lens	CAT-MUL	181010/256(181266)	-0.0177489	-0.0344964	-0.000971882	0.037952	LOGISTIC-BINARY
20004#1559	Operation code: nasal polyp surgery / nasal polypectomy	CAT-MUL	180910/339(181249)	0.0155115	0.000873207	0.0301729	0.0379648	LOGISTIC-BINARY
41200#W461	Operative procedures - main OPCS4: W46.1 Primary prosthetic replacement of head of femur using cement	CAT-MUL	180805/461(181266)	0.013311	0.000742416	0.0258987	0.0380644	LOGISTIC-BINARY
41272#C021	Operative procedures - OPCS4: C02.1 Excision of lesion of orbit	CAT-MUL	181238/28(181266)	-0.0532363	-0.103343	-0.00276347	0.0380693	LOGISTIC-BINARY
23017	HBe antigen for Hepatitis B Virus	INTEGER	3597	-0.00459618	-0.00893935	-0.000253005	0.0380726	LINEAR
41200#P033	Operative procedures - main OPCS4: P03.3 Excision of lesion of Bartholin gland	CAT-MUL	181220/46(181266)	0.0421573	0.00237415	0.0820424	0.0380769	LOGISTIC-BINARY
41272#T458	Operative procedures - OPCS4: T45.8 Other specified image controlled operations on abdominal cavity	CAT-MUL	181194/72(181266)	-0.0332873	-0.0646726	-0.00176283	0.0380813	LOGISTIC-BINARY
41272#Q122	Operative procedures - OPCS4: Q12.2 Replacement of intrauterine contraceptive device	CAT-MUL	180544/722(181266)	-0.0106182	-0.020651	-0.000575807	0.0381403	LOGISTIC-BINARY
25883	Volume of grey matter in Putamen (right)	CONTINUOUS	15678	0.00226091	0.00012338	0.00439844	0.0381649	LINEAR
41272#T556	Operative procedures - OPCS4: T55.6 Release fasciotomy of leg NEC	CAT-MUL	181252/14(181266)	-0.0748094	-0.145069	-0.00366666	0.0381933	LOGISTIC-BINARY
41272#T203	Operative procedures - OPCS4: T20.3 Primary repair of inguinal hernia using sutures	CAT-MUL	181163/103(181266)	-0.027878	-0.0541952	-0.00146538	0.0382305	LOGISTIC-BINARY
26941	Area of parsorbitalis (left hemisphere)	CONTINUOUS	15755	-0.00223197	-0.00434364	-0.000120311	0.0383012	LINEAR
41272#X386	Operative procedures - OPCS4: X38.6 Subcutaneous injection for local action NEC	CAT-MUL	181029/237(181266)	-0.0184104	-0.0358107	-0.000972897	0.0383056	LOGISTIC-BINARY
23633	Triglycerides to Total Lipids in Very Large HDL percentage	CONTINUOUS	43428	0.00134038	7.20332e-05	0.00260873	0.0383335	LINEAR
20110#1	Illnesses of mother: Heart disease	CAT-MUL	133878/37238(171116)	0.00167671	8.9708e-05	0.00326394	0.0383945	LOGISTIC-BINARY
41210#Z293	Operative procedures - secondary OPCS4: Z29.3 Perianal tissue	CAT-MUL	181230/36(181266)	0.0476183	0.00260682	0.0927827	0.0384613	LOGISTIC-BINARY
41272#Z293	Operative procedures - OPCS4: Z29.3 Perianal tissue	CAT-MUL	181230/36(181266)	0.0476183	0.00260682	0.0927827	0.0384613	LOGISTIC-BINARY
25533	Weighted-mean MD in tract medial lemniscus (right)	CONTINUOUS	14905	-0.00229761	-0.00447318	-0.000122036	0.0384626	LINEAR
41272#H401	Operative procedures - OPCS4: H40.1 Trans-sphincteric excision of mucosa of rectum	CAT-MUL	181256/10(181266)	0.0908867	0.00511332	0.177353	0.0385643	LOGISTIC-BINARY
41272#A022	Operative procedures - OPCS4: A02.2 Excision of lesion of tissue of temporal lobe of brain	CAT-MUL	181185/81(181266)	-0.0313441	-0.0609795	-0.00158879	0.0385759	LOGISTIC-BINARY
104410	Stewed fruit intake	CAT-SIN	25925	-0.00744827	-0.00978327	-0.00511327	0.0386178	ORDERED-LOGISTIC
23499	Cholesteryl Esters in Large VLDL	CONTINUOUS	43435	0.00133516	6.96921e-05	0.00260062	0.0386496	LINEAR
41200#A125	Operative procedures - main OPCS4: A12.5 Creation of subcutaneous cerebrospinal fluid reservoir	CAT-MUL	181256/10(181266)	-0.0878167	-0.17036	-0.00396752	0.0386956	LOGISTIC-BINARY
90030	Average acceleration 03:00 - 03:59	CONTINUOUS	40141	-0.00141602	-0.00275906	-7.29769e-05	0.0387853	LINEAR
27241	Area of inferiorparietal (right hemisphere)	CONTINUOUS	15755	-0.0022434	-0.00437124	-0.000115561	0.0387913	LINEAR
131016	Date G12 first reported (spinal muscular atrophy and related syndromes)	DATE	181049/217(181266)	-0.0191818	-0.0373542	-0.000966433	0.0387964	LOGISTIC-BINARY
20003#1140884388	Treatment/medication code: pethidine	CAT-MUL	181239/10(181249)	-0.0878301	-0.1706	-0.00394432	0.0388355	LOGISTIC-BINARY
41210#Y672	Operative procedures - secondary OPCS4: Y67.2 Harvest of composite of skin and fat	CAT-MUL	180976/290(181266)	-0.0166339	-0.0324021	-0.000838015	0.0388482	LOGISTIC-BINARY
41272#Y672	Operative procedures - OPCS4: Y67.2 Harvest of composite of skin and fat	CAT-MUL	180976/290(181266)	-0.0166339	-0.0324021	-0.000838015	0.0388482	LOGISTIC-BINARY
27412	Mean thickness of G-cingul-Post-ventral (left hemisphere)	CONTINUOUS	15755	-0.00224561	-0.00437644	-0.000114769	0.0388742	LINEAR
41210#S141	Operative procedures - secondary OPCS4: S14.1 Shave biopsy of lesion of skin of head or neck	CAT-MUL	181037/229(181266)	0.0187857	0.000974942	0.0366288	0.0388915	LOGISTIC-BINARY
4620	Number of depression episodes	INTEGER	24507	-0.00338153	-0.00438111	-0.00238196	0.0389596	ORDERED-LOGISTIC
41200#X922	Operative procedures - main OPCS4: X92.2 Hyperuricaemia drugs Band 1	CAT-MUL	181255/11(181266)	-0.0833489	-0.161733	-0.0036184	0.0389734	LOGISTIC-BINARY
41272#H298	Operative procedures - OPCS4: H29.8 Other specified subtotal excision of colon	CAT-MUL	181229/37(181266)	0.0468445	0.00245367	0.0913988	0.0389829	LOGISTIC-BINARY
41245#1350	Main speciality of consultant (recoded): General surgery	CAT-MUL	107023/73944(180967)	-0.00136621	-0.00266351	-6.89355e-05	0.0390081	LOGISTIC-BINARY
25479	Mean ISOVF in fornix cres+stria terminalis on FA skeleton (left)	CONTINUOUS	14905	-0.0021998	-0.00428884	-0.00011077	0.0390295	LINEAR
41272#A661	Operative procedures - OPCS4: A66.1 Tarsal tunnel release	CAT-MUL	181239/27(181266)	-0.0540123	-0.105174	-0.00249451	0.0392565	LOGISTIC-BINARY
41200#V269	Operative procedures - main OPCS4: V26.9 Unspecified revisional decompression operations on lumbar spine	CAT-MUL	181250/16(181266)	-0.0697886	-0.135813	-0.00316662	0.0392641	LOGISTIC-BINARY
20277#4212	Job code at visit: Legal secretaries	CAT-MUL	111695/507(112202)	0.0126263	0.000625433	0.024641	0.0393113	LOGISTIC-BINARY
102960	Eggs in sandwiches intake	CAT-SIN	25924	0.0110462	0.00779588	0.0142965	0.0393178	ORDERED-LOGISTIC
5085	Spherical power (left)	CONTINUOUS	38220	-0.00141575	-0.00276246	-6.90423e-05	0.0393564	LINEAR
20001#1028	Cancer code, self-reported": non-small cell lung cancer	CAT-MUL	181225/24(181249)	-0.0569693	-0.110903	-0.00254123	0.0393764	LOGISTIC-BINARY
41272#M588	Operative procedures - OPCS4: M58.8 Other specified other operations on outlet of female bladder	CAT-MUL	181243/23(181266)	-0.0583156	-0.113535	-0.00260216	0.0394097	LOGISTIC-BINARY
41200#L713	Operative procedures - main OPCS4: L71.3 Percutaneous transluminal embolisation of artery	CAT-MUL	181031/235(181266)	-0.0184167	-0.0359244	-0.000874796	0.039428	LOGISTIC-BINARY
20096#1	Size of red wine glass drunk: small (125ml)	CAT-MUL	24399/1530(25929)	-0.00744145	-0.0145233	-0.000356953	0.0394714	LOGISTIC-BINARY
131446	Date J13 first reported (pneumonia due to streptococcus pneumoniae)	DATE	180937/329(181266)	-0.0155414	-0.0303242	-0.000732299	0.039524	LOGISTIC-BINARY
100890	Milk added to cereal	CAT-SIN	25929	-0.00353957	-0.00460285	-0.00247628	0.0395607	ORDERED-LOGISTIC
25468	Mean ISOVF in posterior thalamic radiation on FA skeleton (right)	CONTINUOUS	14905	-0.00225281	-0.00439878	-0.000106841	0.0396352	LINEAR
41272#M272	Operative procedures - OPCS4: M27.2 Ureteroscopic fragmentation of calculus of ureter NEC	CAT-MUL	181201/65(181266)	0.0351353	0.00168801	0.0686697	0.0397844	LOGISTIC-BINARY
41272#V524	Operative procedures - OPCS4: V52.4 Biopsy of lesion of intervertebral disc NEC	CAT-MUL	181252/14(181266)	-0.0742178	-0.144358	-0.00297966	0.0398144	LOGISTIC-BINARY
41210#Y795	Operative procedures - secondary OPCS4	CAT-MUL	181087/179(181266)	-0.0209951	-0.0409879	-0.000946683	0.0398499	LOGISTIC-BINARY
41272#Y795	Operative procedures - OPCS4	CAT-MUL	181087/179(181266)	-0.0209951	-0.0409879	-0.000946683	0.0398499	LOGISTIC-BINARY
27388	Area of S-oc-temp-lat (left hemisphere)	CONTINUOUS	15755	-0.00222747	-0.00435294	-0.000102005	0.0399744	LINEAR
20003#1141175690	Treatment/medication code: actonel 5mg tablet	CAT-MUL	180987/262(181249)	0.0174512	0.000808837	0.0341248	0.0400468	LOGISTIC-BINARY
41272#W791	Operative procedures - OPCS4: W79.1 Soft tissue correction of hallux valgus	CAT-MUL	179280/1986(181266)	-0.00634705	-0.0124062	-0.000284089	0.0401226	LOGISTIC-BINARY
20003#1141200748	Treatment/medication code: care ibuprofen 10% gel	CAT-MUL	181229/20(181249)	0.0635327	0.00302098	0.124368	0.0401671	LOGISTIC-BINARY
20003#1140911640	Treatment/medication code: lecithin product	CAT-MUL	181124/125(181249)	-0.0250289	-0.0489134	-0.0010641	0.0403307	LOGISTIC-BINARY
41200#W504	Operative procedures - main OPCS4: W50.4 Resurfacing hemiarthroplasty of head of humerus not using cement	CAT-MUL	181246/20(181266)	0.0634561	0.00298156	0.124319	0.0403479	LOGISTIC-BINARY
41272#W504	Operative procedures - OPCS4: W50.4 Resurfacing hemiarthroplasty of head of humerus not using cement	CAT-MUL	181246/20(181266)	0.0634561	0.00298156	0.124319	0.0403479	LOGISTIC-BINARY
22617#3412	Job code - historical: Authors, writers	CAT-MUL	46472/188(46660)	-0.0205085	-0.0401079	-0.00088176	0.0404194	LOGISTIC-BINARY
25818	Volume of grey matter in Supramarginal Gyrus, anterior division (left)	CONTINUOUS	15678	-0.00220987	-0.00432346	-9.62849e-05	0.0404388	LINEAR
41272#Q235	Operative procedures - OPCS4: Q23.5 Unilateral oophorectomy NEC	CAT-MUL	180876/390(181266)	-0.0142236	-0.0278231	-0.000604221	0.0405214	LOGISTIC-BINARY
25554	Weighted-mean MO in tract inferior fronto-occipital fasciculus (left)	CONTINUOUS	14905	0.00226974	9.77055e-05	0.00444178	0.0405485	LINEAR
22601#35623207	Job coding: personnel or industrial relations officer, recruitment consultant	CAT-MUL	46532/128(46660)	-0.0248402	-0.048596	-0.00104853	0.0405803	LOGISTIC-BINARY
41210#Y483	Operative procedures - secondary OPCS4: Y48.3 Laminectomy approach to lumbar spine	CAT-MUL	181194/72(181266)	0.0332717	0.00146766	0.0651665	0.0406259	LOGISTIC-BINARY
41272#Y483	Operative procedures - OPCS4: Y48.3 Laminectomy approach to lumbar spine	CAT-MUL	181194/72(181266)	0.0332717	0.00146766	0.0651665	0.0406259	LOGISTIC-BINARY
20003#1140870788	Treatment/medication code: calcium salts	CAT-MUL	179541/1708(181249)	0.00683536	0.000293464	0.0133822	0.0406467	LOGISTIC-BINARY
26689	Volume of MGN (right hemisphere)	CONTINUOUS	15755	-0.00214441	-0.00419752	-9.13001e-05	0.0406472	LINEAR
20003#1140917056	Treatment/medication code: kliofem tablet	CAT-MUL	180988/261(181249)	0.0174316	0.000752984	0.0341384	0.0406836	LOGISTIC-BINARY
132516	Date Q50 first reported (congenital malformations of ovaries, fallopian tubes and broad ligaments)	DATE	181061/205(181266)	-0.0195772	-0.0383052	-0.000808009	0.0407027	LOGISTIC-BINARY
41210#Y331	Operative procedures - secondary OPCS4: Y33.1 Acupuncture of organ NOC	CAT-MUL	181124/142(181266)	-0.0234672	-0.0459179	-0.000948926	0.0408013	LOGISTIC-BINARY
41272#Y331	Operative procedures - OPCS4: Y33.1 Acupuncture of organ NOC	CAT-MUL	181124/142(181266)	-0.0234672	-0.0459179	-0.000948926	0.0408013	LOGISTIC-BINARY
41210#W319	Operative procedures - secondary OPCS4: W31.9 Unspecified other autograft of bone	CAT-MUL	180856/410(181266)	-0.0138396	-0.0270908	-0.000567388	0.0408204	LOGISTIC-BINARY
25787	Volume of grey matter in Superior Frontal Gyrus (right)	CONTINUOUS	15678	-0.00218556	-0.00428011	-9.10184e-05	0.0408427	LINEAR
41200#P231	Operative procedures - main OPCS4: P23.1 Anterior and posterior colporrhaphy NEC	CAT-MUL	179333/1933(181266)	-0.00640729	-0.0125482	-0.000262298	0.0409063	LOGISTIC-BINARY
41275	Duration of antenatal stay	INTEGER	6674	0.00673415	0.00376549	0.00970281	0.0409765	ORDERED-LOGISTIC
41210#W815	Operative procedures - secondary OPCS4: W81.5 Exploration of joint NEC	CAT-MUL	181248/18(181266)	0.0666219	0.00286817	0.130653	0.0410332	LOGISTIC-BINARY
41272#X672	Operative procedures - OPCS4: X67.2 Preparation for total body irradiation	CAT-MUL	181252/14(181266)	-0.0738635	-0.144179	-0.00256786	0.0410424	LOGISTIC-BINARY
41200#J031	Operative procedures - main OPCS4: J03.1 Excision of lesion of liver NEC	CAT-MUL	181247/19(181266)	0.0649298	0.00281277	0.127389	0.0410731	LOGISTIC-BINARY
41272#W364	Operative procedures - OPCS4: W36.4 Diagnostic puncture of sternum	CAT-MUL	181246/20(181266)	0.0628849	0.00264271	0.123291	0.041083	LOGISTIC-BINARY
41256#691	Operative procedures - main OPCS3: 691 Extended hysterectomy	CAT-MUL	181212/54(181266)	-0.0378069	-0.0740015	-0.00142099	0.0411637	LOGISTIC-BINARY
41273#691	Operative procedures - OPCS3: 691 Extended hysterectomy	CAT-MUL	181212/54(181266)	-0.0378069	-0.0740015	-0.00142099	0.0411637	LOGISTIC-BINARY
41200#T298	Operative procedures - main OPCS4: T29.8 Other specified operations on umbilicus	CAT-MUL	181251/15(181266)	0.0728947	0.00305931	0.142977	0.0411776	LOGISTIC-BINARY
6015	Chest pain felt during physical activity	CAT-SIN	27130	-0.0076609	-0.0101196	-0.00520217	0.0412586	ORDERED-LOGISTIC
25587	Weighted-mean L1 in tract medial lemniscus (right)	CONTINUOUS	14905	-0.00226926	-0.00444874	-8.97726e-05	0.0412823	LINEAR
41200#A624	Operative procedures - main OPCS4: A62.4 Primary microsurgical repair of peripheral nerve NEC	CAT-MUL	181199/67(181266)	0.0343989	0.00140423	0.0674836	0.0413114	LOGISTIC-BINARY
41200#C522	Operative procedures - main OPCS4: C52.2 Deep sclerectomy without spacer	CAT-MUL	181235/31(181266)	0.0506447	0.00213009	0.099412	0.0413132	LOGISTIC-BINARY
23420	Free Cholesterol in VLDL	CONTINUOUS	43435	0.00131177	5.15897e-05	0.00257195	0.0413306	LINEAR
41272#T423	Operative procedures - OPCS4: T42.3 Endoscopic division of adhesions of peritoneum	CAT-MUL	179531/1735(181266)	-0.00674595	-0.0132262	-0.000261355	0.0413811	LOGISTIC-BINARY
23538	Total Lipids in Medium LDL	CONTINUOUS	43435	0.00131872	5.13201e-05	0.00258613	0.0414177	LINEAR
41210#S263	Operative procedures - secondary OPCS4: S26.3 Random pattern local subcutaneous pedicle flap of skin to head or neck	CAT-MUL	181235/31(181266)	0.050592	0.00210263	0.0993446	0.041443	LOGISTIC-BINARY
41272#S263	Operative procedures - OPCS4: S26.3 Random pattern local subcutaneous pedicle flap of skin to head or neck	CAT-MUL	181235/31(181266)	0.050592	0.00210263	0.0993446	0.041443	LOGISTIC-BINARY
26671	Volume of VLa (left hemisphere)	CONTINUOUS	15755	-0.00219846	-0.00431206	-8.48598e-05	0.0414855	LINEAR
25155	Mean MO in body of corpus callosum on FA skeleton	CONTINUOUS	14905	0.00212351	8.16786e-05	0.00416535	0.0415143	LINEAR
40006#C183	Type of cancer: ICD10: C18.3 Hepatic flexure	CAT-MUL	181192/74(181266)	-0.0323134	-0.0633133	-0.0011769	0.0415206	LOGISTIC-BINARY
20509	Recent inability to stop or control worrying	CAT-SIN	61467	-0.00248991	-0.00324296	-0.00173687	0.0415416	ORDERED-LOGISTIC
41210#Z814	Operative procedures - secondary OPCS4: Z81.4 Shoulder joint	CAT-MUL	178636/2630(181266)	0.00549659	0.000211658	0.0107846	0.0415632	LOGISTIC-BINARY
41272#Z814	Operative procedures - OPCS4: Z81.4 Shoulder joint	CAT-MUL	178636/2630(181266)	0.00549659	0.000211658	0.0107846	0.0415632	LOGISTIC-BINARY
20261	avMSE	CONTINUOUS	38476	-0.00138649	-0.00272005	-5.29346e-05	0.041574	LINEAR
41272#M303	Operative procedures - OPCS4: M30.3 Endoscopic ureteric urine sampling	CAT-MUL	181248/18(181266)	-0.0649339	-0.12706	-0.00214256	0.0416448	LOGISTIC-BINARY
102	Pulse rate, automated reading	INTEGER	170678	-0.000676229	-0.00132689	-2.5568e-05	0.041652	LINEAR
41200#H468	Operative procedures - main OPCS4: H46.8 Other specified other operations on rectum	CAT-MUL	181187/79(181266)	-0.0312133	-0.0611796	-0.00111627	0.0416581	LOGISTIC-BINARY
25276	Mean L2 in posterior thalamic radiation on FA skeleton (right)	CONTINUOUS	14905	-0.00214123	-0.00420185	-8.06082e-05	0.0416877	LINEAR
41225#4	Resuscitation methods: Positive pressure by mask, drugs administered	CAT-MUL	3917/128(4045)	0.0256239	0.00102864	0.0503807	0.0417523	LOGISTIC-BINARY
20547#1	Activities undertaken to treat depression: Talking therapies, such as psychotherapy, counselling, group therapy or CBT	CAT-MUL	44957/16525(61482)	-0.00256805	-0.0050406	-9.55692e-05	0.0417779	LOGISTIC-BINARY
41210#Q038	Operative procedures - secondary OPCS4: Q03.8 Other specified biopsy of cervix uteri	CAT-MUL	181194/72(181266)	0.0331109	0.00127454	0.0650353	0.0418029	LOGISTIC-BINARY
41210#C271	Operative procedures - secondary OPCS4: C27.1 Drainage of nasolacrimal duct	CAT-MUL	181238/28(181266)	0.0531048	0.00207823	0.104355	0.0418195	LOGISTIC-BINARY
23296	Femur upper neck BMD (bone mineral density) T-score (left)	CONTINUOUS	2955	-0.0048768	-0.00957621	-0.000177381	0.0419624	LINEAR
23544	Concentration of Small LDL Particles	CONTINUOUS	43435	0.0013124	4.71294e-05	0.00257767	0.0420559	LINEAR
20277#2127	Job code at visit: Production and process engineers	CAT-MUL	112191/11(112202)	0.08459	0.00312455	0.166302	0.0420967	LOGISTIC-BINARY
41200#M136	Operative procedures - main OPCS4: M13.6 Percutaneous insertion of nephrostomy tube	CAT-MUL	181114/152(181266)	-0.0225139	-0.0441955	-0.000771969	0.0421237	LOGISTIC-BINARY
23590	Cholesterol to Total Lipids in Large VLDL percentage	CONTINUOUS	43428	0.00133707	4.74355e-05	0.00262671	0.0421484	LINEAR
41272#X411	Operative procedures - OPCS4: X41.1 Insertion of ambulatory peritoneal dialysis catheter	CAT-MUL	181176/90(181266)	0.0295013	0.00108313	0.0579929	0.0421504	LOGISTIC-BINARY
41210#Y203	Operative procedures - secondary OPCS4: Y20.3 Biopsy of lesion of organ NOC	CAT-MUL	179112/2154(181266)	-0.00603835	-0.0118619	-0.000211267	0.0421853	LOGISTIC-BINARY
41272#Y203	Operative procedures - OPCS4: Y20.3 Biopsy of lesion of organ NOC	CAT-MUL	179112/2154(181266)	-0.00603835	-0.0118619	-0.000211267	0.0421853	LOGISTIC-BINARY
25020	Volume of hippocampus (right)	CONTINUOUS	15676	-0.00215479	-0.00423377	-7.58012e-05	0.0422128	LINEAR
20672	Liking for green olives	CAT-SIN	71048	-0.00185097	-0.00242218	-0.00127975	0.0423183	ORDERED-LOGISTIC
41200#K262	Operative procedures - main OPCS4: K26.2 Xenograft replacement of aortic valve	CAT-MUL	180932/334(181266)	0.0152797	0.000538898	0.0300443	0.0423593	LOGISTIC-BINARY
6148#100	Eye problems/disorders	CAT-MUL	12670/45956(58626)	-0.00287017	-0.00564197	-9.92488e-05	0.0423651	LOGISTIC-BINARY
20434	Age at last episode of depression	INTEGER	35224	0.00139824	4.81608e-05	0.00274831	0.042369	LINEAR
26823	Area of bankssts (right hemisphere)	CONTINUOUS	15755	-0.00220195	-0.0043294	-7.45052e-05	0.0424996	LINEAR
27651	Mean thickness of G-parietal-sup (right hemisphere)	CONTINUOUS	15755	-0.00212652	-0.00418161	-7.14239e-05	0.0425528	LINEAR
41200#M588	Operative procedures - main OPCS4: M58.8 Other specified other operations on outlet of female bladder	CAT-MUL	181244/22(181266)	-0.0586374	-0.115025	-0.00171868	0.0425687	LOGISTIC-BINARY
41272#V543	Operative procedures - OPCS4: V54.3 Osteotomy of spine NEC	CAT-MUL	181225/41(181266)	0.0436495	0.00152667	0.0859015	0.042597	LOGISTIC-BINARY
41210#Z035	Operative procedures - secondary OPCS4: Z03.5 Trigeminal nerve (v)	CAT-MUL	181247/19(181266)	0.0641989	0.00223113	0.126337	0.042665	LOGISTIC-BINARY
41272#Z035	Operative procedures - OPCS4: Z03.5 Trigeminal nerve (v)	CAT-MUL	181247/19(181266)	0.0641989	0.00223113	0.126337	0.042665	LOGISTIC-BINARY
41210#X323	Operative procedures - secondary OPCS4: X32.3 Exchange of plasma (2-9)	CAT-MUL	181247/19(181266)	0.0643738	0.00226344	0.126726	0.0426774	LOGISTIC-BINARY
41272#E046	Operative procedures - OPCS4: E04.6 Cauterisation of turbinate of nose	CAT-MUL	181146/120(181266)	-0.0252676	-0.0496713	-0.000788147	0.0427531	LOGISTIC-BINARY
23437	Phosphatidylcholines	CONTINUOUS	43402	-0.00131204	-0.0025814	-4.26781e-05	0.0427793	LINEAR
41210#U124	Operative procedures - secondary OPCS4: U12.4 Ultrasound of bladder	CAT-MUL	181256/10(181266)	-0.0861991	-0.168965	-0.00219623	0.0427989	LOGISTIC-BINARY
41272#M372	Operative procedures - OPCS4: M37.2 Repair of vesicocolic fistula	CAT-MUL	181256/10(181266)	-0.0857911	-0.168039	-0.00205649	0.0428499	LOGISTIC-BINARY
41245#1820	Main speciality of consultant (recoded): Rheumatology	CAT-MUL	175703/4812(180515)	0.00406746	0.000131032	0.00800573	0.0428798	LOGISTIC-BINARY
41200#U548	Operative procedures - main OPCS4: U54.8 Other specified rehabilitation for other disorders	CAT-MUL	181091/175(181266)	0.0210494	0.000688164	0.0414581	0.0429867	LOGISTIC-BINARY
100380	Intake of artificial sweetener added to coffee	CAT-SIN	25929	-0.00675904	-0.00886085	-0.00465723	0.0430973	ORDERED-LOGISTIC
25257	Mean L2 in medial lemniscus on FA skeleton (left)	CONTINUOUS	14905	-0.00224873	-0.00442876	-6.86934e-05	0.0432058	LINEAR
25084	Mean FA in posterior thalamic radiation on FA skeleton (right)	CONTINUOUS	14905	0.00213365	6.50464e-05	0.00420226	0.0432192	LINEAR
41210#Z808	Operative procedures - secondary OPCS4: Z80.8 Specified bone of foot NEC	CAT-MUL	181131/135(181266)	-0.0237706	-0.0467848	-0.000693567	0.043223	LOGISTIC-BINARY
41272#Z808	Operative procedures - OPCS4: Z80.8 Specified bone of foot NEC	CAT-MUL	181131/135(181266)	-0.0237706	-0.0467848	-0.000693567	0.043223	LOGISTIC-BINARY
23513	Cholesteryl Esters in Small VLDL	CONTINUOUS	43435	0.00130269	3.95865e-05	0.00256579	0.0432396	LINEAR
41200#T652	Operative procedures - main OPCS4: T65.2 Excision of lesion of tendon	CAT-MUL	181160/106(181266)	0.0270648	0.000851423	0.0533389	0.0432496	LOGISTIC-BINARY
6773	Interval between previous point and current one in alphanumeric path (trail #2)	INTEGER	11701	-0.00231136	-0.00455429	-6.8431e-05	0.0434092	LINEAR
22601#11373228	Job coding: research and development manager	CAT-MUL	46601/59(46660)	-0.0359592	-0.0708048	-0.00102231	0.0434179	LOGISTIC-BINARY
41200#V069	Operative procedures - main OPCS4: V06.9 Unspecified excision of maxilla	CAT-MUL	181256/10(181266)	0.0888172	0.00301203	0.175407	0.0434253	LOGISTIC-BINARY
41200#B276	Operative procedures - main OPCS4: B27.6 Skin sparing mastectomy	CAT-MUL	180629/637(181266)	-0.0109868	-0.0216458	-0.000315494	0.0434605	LOGISTIC-BINARY
25149	Mean MD in uncinate fasciculus on FA skeleton (left)	CONTINUOUS	14905	0.00219911	6.34671e-05	0.00433474	0.0435702	LINEAR
40006#C437	Type of cancer: ICD10: C43.7 Malignant melanoma of lower limb, including hip	CAT-MUL	180412/854(181266)	-0.00947609	-0.0186766	-0.000265738	0.0436332	LOGISTIC-BINARY
41273#2201	Operative procedures - OPCS3: 220.1 Plastic repair of nose : osteoplasty facial bone of cartilage, bone	CAT-MUL	181253/13(181266)	-0.0760974	-0.14992	-0.00200345	0.0436508	LOGISTIC-BINARY
20003#1141156846	Treatment/medication code: amias 2mg tablet	CAT-MUL	181047/202(181249)	0.0195218	0.000575423	0.038508	0.0436613	LOGISTIC-BINARY
102330	Sweets intake	CAT-SIN	25929	0.00700869	0.00489358	0.0091238	0.0436915	ORDERED-LOGISTIC
41210#X891	Operative procedures - secondary OPCS4: X89.1 Monoclonal antibodies Band 1	CAT-MUL	181222/44(181266)	-0.0413055	-0.0813212	-0.00104419	0.043733	LOGISTIC-BINARY
41272#P231	Operative procedures - OPCS4: P23.1 Anterior and posterior colporrhaphy NEC	CAT-MUL	179168/2098(181266)	-0.00606865	-0.011967	-0.000166557	0.0437972	LOGISTIC-BINARY
20004#1539	Operation code: uterine polypectomy/uterine polyps removed	CAT-MUL	180784/465(181249)	-0.0128097	-0.0252541	-0.000346471	0.0438042	LOGISTIC-BINARY
25134	Mean MD in sagittal stratum on FA skeleton (right)	CONTINUOUS	14905	-0.00219283	-0.00432533	-6.03364e-05	0.0438616	LINEAR
41272#Y321	Operative procedures - OPCS4: Y32.1 Re-exploration of organ and surgical arrest of postoperative bleeding NOC	CAT-MUL	181209/57(181266)	-0.0363494	-0.0716148	-0.000909421	0.043905	LOGISTIC-BINARY
3436	Age started smoking in current smokers	INTEGER	11517	-0.00254159	-0.00501515	-6.80343e-05	0.0440239	LINEAR
404	Duration to first press of snap-button in each round	INTEGER	180107	0.000610121	1.62324e-05	0.00120401	0.0440585	LINEAR
40006#D072	Type of cancer: ICD10: D07.2 Vagina	CAT-MUL	181239/27(181266)	0.0535557	0.00154478	0.105788	0.044061	LOGISTIC-BINARY
41210#T864	Operative procedures - secondary OPCS4: T86.4 Sampling of internal mammary lymph nodes	CAT-MUL	181255/11(181266)	-0.0817045	-0.16041	-0.00151214	0.044097	LOGISTIC-BINARY
41272#T864	Operative procedures - OPCS4: T86.4 Sampling of internal mammary lymph nodes	CAT-MUL	181255/11(181266)	-0.0817045	-0.16041	-0.00151214	0.044097	LOGISTIC-BINARY
20277#1141	Job code at visit: Quality assurance managers	CAT-MUL	112051/151(112202)	0.0225845	0.000604197	0.0446024	0.0442104	LOGISTIC-BINARY
41210#X673	Operative procedures - secondary OPCS4: X67.3 Preparation for hemi body irradiation	CAT-MUL	181256/10(181266)	-0.0856292	-0.168271	-0.00159408	0.0442199	LOGISTIC-BINARY
41210#M301	Operative procedures - secondary OPCS4: M30.1 Endoscopic retrograde pyelography	CAT-MUL	180723/543(181266)	-0.0118328	-0.0233548	-0.000295711	0.0442721	LOGISTIC-BINARY
132170	Date O04 first reported (medical abortion)	DATE	178661/2605(181266)	-0.00546481	-0.0107888	-0.000138203	0.0442878	LOGISTIC-BINARY
22601#32123074	Job coding: midwife	CAT-MUL	45996/664(46660)	-0.0107649	-0.0212548	-0.000269936	0.0443395	LOGISTIC-BINARY
22617#3212	Job code - historical: Midwives	CAT-MUL	45996/664(46660)	-0.0107649	-0.0212548	-0.000269936	0.0443395	LOGISTIC-BINARY
20277#1142	Job code at visit: Customer care managers	CAT-MUL	111929/273(112202)	-0.016716	-0.0330055	-0.000401133	0.0444616	LOGISTIC-BINARY
23488	Concentration of Very Large VLDL Particles	CONTINUOUS	43435	0.00130011	3.19621e-05	0.00256825	0.0444989	LINEAR
131520	Date J70 first reported (respiratory conditions due to other external agents)	DATE	181212/54(181266)	-0.0372007	-0.0733901	-0.000823948	0.0444998	LOGISTIC-BINARY
41272#V281	Operative procedures - OPCS4: V28.1 Primary insertion of lumbar interspinous process spacer	CAT-MUL	181217/49(181266)	-0.0390589	-0.0770521	-0.000855497	0.0445114	LOGISTIC-BINARY
20003#1140882112	Treatment/medication code: co-careldopa	CAT-MUL	181221/28(181249)	-0.051282	-0.10111	-0.00104991	0.0445444	LOGISTIC-BINARY
41272#F201	Operative procedures - OPCS4: F20.1 Excision of gingiva	CAT-MUL	181251/15(181266)	-0.0699972	-0.137887	-0.00127543	0.0446275	LOGISTIC-BINARY
25203	Mean L1 in body of corpus callosum on FA skeleton	CONTINUOUS	14905	-0.00215998	-0.00426815	-5.18095e-05	0.04463	LINEAR
25494	Weighted-mean FA in tract parahippocampal part of cingulum (left)	CONTINUOUS	14905	0.0022342	5.33646e-05	0.00441504	0.0446521	LINEAR
41200#D034	Operative procedures - main OPCS4: D03.4 Meatoplasty of external ear	CAT-MUL	181228/38(181266)	0.0449777	0.00115968	0.0889693	0.0446619	LOGISTIC-BINARY
41200#C186	Operative procedures - main OPCS4: C18.6 Correction of ptosis of eyelid using aponeurosis technique	CAT-MUL	181029/237(181266)	0.0179481	0.000444331	0.035485	0.0446681	LOGISTIC-BINARY
30520	Potassium in urine	CONTINUOUS	175246	-0.000657645	-0.00129978	-1.55075e-05	0.0447181	LINEAR
20004#1195	Operation code: renal/kidney transplant	CAT-MUL	181167/82(181249)	0.030553	0.000754581	0.0604342	0.0447649	LOGISTIC-BINARY
41272#M191	Operative procedures - OPCS4: M19.1 Construction of ileal conduit	CAT-MUL	181132/134(181266)	-0.0236745	-0.0467678	-0.000510171	0.0448378	LOGISTIC-BINARY
41200#H204	Operative procedures - main OPCS4: H20.4 Fibreoptic endoscopic destruction of lesion of colon NEC	CAT-MUL	181080/186(181266)	0.0202491	0.000484617	0.0400528	0.0448593	LOGISTIC-BINARY
41200#H109	Operative procedures - main OPCS4: H10.9 Unspecified excision of sigmoid colon	CAT-MUL	181233/33(181266)	-0.0473296	-0.093406	-0.000923948	0.0448798	LOGISTIC-BINARY
20447	Depression possibly related to stressful or traumatic event	CAT-SIN	8532/30879(39411)	-0.00338356	-0.0066921	-7.62931e-05	0.0449798	LOGISTIC-BINARY
27394	Area of S-pericallosal (left hemisphere)	CONTINUOUS	15755	-0.00218579	-0.00432264	-4.89357e-05	0.0449798	LINEAR
41210#Y748	Operative procedures - secondary OPCS4: Y74.8 Other specified minimal access to thoracic cavity	CAT-MUL	181250/16(181266)	0.0695545	0.00176567	0.137745	0.0449861	LOGISTIC-BINARY
41272#Y748	Operative procedures - OPCS4: Y74.8 Other specified minimal access to thoracic cavity	CAT-MUL	181250/16(181266)	0.0695545	0.00176567	0.137745	0.0449861	LOGISTIC-BINARY
130970	Date F84 first reported (pervasive developmental disorders)	DATE	181214/52(181266)	0.0384258	0.000926968	0.0760693	0.0450206	LOGISTIC-BINARY
41200#Q071	Operative procedures - main OPCS4: Q07.1 Abdominal hysterocolpectomy and excision of periuterine tissue	CAT-MUL	181220/46(181266)	-0.0402601	-0.0795093	-0.000776451	0.0450426	LOGISTIC-BINARY
41210#E034	Operative procedures - secondary OPCS4: E03.4 Closure of perforation of septum of nose NEC	CAT-MUL	181256/10(181266)	0.0881214	0.00243595	0.17484	0.0450569	LOGISTIC-BINARY
41210#W629	Operative procedures - secondary OPCS4: W62.9 Unspecified other primary fusion of other joint	CAT-MUL	181217/49(181266)	-0.0389151	-0.0768935	-0.000723632	0.0452261	LOGISTIC-BINARY
41210#M378	Operative procedures - secondary OPCS4: M37.8 Other specified other repair of bladder	CAT-MUL	181213/53(181266)	-0.0374165	-0.0739524	-0.000697435	0.045282	LOGISTIC-BINARY
30220	Basophill percentage	CONTINUOUS	175238	-0.000655766	-0.00129785	-1.36847e-05	0.0453131	LINEAR
104920	Time spent doing light physical activity	CAT-SIN	25929	-0.00311591	-0.00409863	-0.00213319	0.0453603	ORDERED-LOGISTIC
20703	Liking for porridge	CAT-SIN	71863	-0.00185436	-0.00243897	-0.00126974	0.045514	ORDERED-LOGISTIC
22601#92332985	Job coding: house cleaner, domestic, chambermaid, charlady	CAT-MUL	46522/138(46660)	0.0234544	0.000477065	0.0464528	0.0455333	LOGISTIC-BINARY
41210#X348	Operative procedures - secondary OPCS4: X34.8 Other specified other intravenous transfusion	CAT-MUL	181248/18(181266)	0.0650819	0.00140016	0.128956	0.0455727	LOGISTIC-BINARY
6151#7	Fractured bone site(s): Other bones	CAT-MUL	171487/9029(180516)	0.00296315	5.85557e-05	0.00586869	0.0455774	LOGISTIC-BINARY
20087#194	Types of spread used on bread/crackers: Hard margarine on bread/crackers	CAT-MUL	25901/28(25929)	-0.051614	-0.102073	-0.000896514	0.0456011	LOGISTIC-BINARY
41210#S249	Operative procedures - secondary OPCS4: S24.9 Unspecified local flap of skin and muscle	CAT-MUL	181248/18(181266)	0.0650392	0.00142295	0.128923	0.0456127	LOGISTIC-BINARY
40006#C509	Type of cancer: ICD10: C50.9 Breast, unspecified	CAT-MUL	176111/5155(181266)	-0.00387591	-0.00767593	-7.44997e-05	0.0456299	LOGISTIC-BINARY
132156	Date N97 first reported (female infertility)	DATE	178654/2612(181266)	-0.00542243	-0.0107401	-0.000102179	0.0457007	LOGISTIC-BINARY
41210#S068	Operative procedures - secondary OPCS4: S06.8 Other specified other excision of lesion of skin	CAT-MUL	181024/242(181266)	0.0176683	0.000352042	0.0350174	0.0457105	LOGISTIC-BINARY
41210#K491	Operative procedures - secondary OPCS4: K49.1 Percutaneous transluminal balloon angioplasty of one coronary artery	CAT-MUL	181235/31(181266)	0.0495314	0.00104027	0.0982338	0.0457638	LOGISTIC-BINARY
103310	Spreads/sauces consumers	CAT-SIN	11907/14022(25929)	-0.00341814	-0.00677542	-6.19719e-05	0.0459426	LOGISTIC-BINARY
20277#3565	Job code at visit: Inspectors of factories, utilities and trading standards	CAT-MUL	112153/49(112202)	-0.0389169	-0.0770455	-0.000607833	0.0459853	LOGISTIC-BINARY
41229#5NT	PCT responsible for patient data: MANCHESTER PCT	CAT-MUL	179909/1357(181266)	-0.00746087	-0.0147882	-0.000128049	0.0460488	LOGISTIC-BINARY
41200#C865	Operative procedures - main OPCS4: C86.5 Fluorescein angiography of eye	CAT-MUL	181084/182(181266)	0.0203392	0.000370496	0.0403489	0.0461267	LOGISTIC-BINARY
41272#C865	Operative procedures - OPCS4: C86.5 Fluorescein angiography of eye	CAT-MUL	181084/182(181266)	0.0203392	0.000370496	0.0403489	0.0461267	LOGISTIC-BINARY
23502	Concentration of Medium VLDL Particles	CONTINUOUS	43435	0.00128574	2.17984e-05	0.00254968	0.0461778	LINEAR
20003#1140882904	Treatment/medication code: canesten hc cream	CAT-MUL	181237/12(181249)	-0.0774067	-0.152986	-0.000800519	0.0461995	LOGISTIC-BINARY
41210#Y708	Operative procedures - secondary OPCS4: Y70.8 Other specified early operations NOC	CAT-MUL	181200/66(181266)	-0.0334237	-0.0662095	-0.000480665	0.0462528	LOGISTIC-BINARY
41272#Y708	Operative procedures - OPCS4: Y70.8 Other specified early operations NOC	CAT-MUL	181200/66(181266)	-0.0334237	-0.0662095	-0.000480665	0.0462528	LOGISTIC-BINARY
41210#P263	Operative procedures - secondary OPCS4: P26.3 Removal of supporting pessary from vagina	CAT-MUL	181194/72(181266)	-0.0320004	-0.0634	-0.000462367	0.0462689	LOGISTIC-BINARY
41200#F422	Operative procedures - main OPCS4: F42.2 Incision of mouth NEC	CAT-MUL	181228/38(181266)	0.0446054	0.000836195	0.0885577	0.046269	LOGISTIC-BINARY
131036	Date G30 first reported (alzheimer's disease)	DATE	180284/982(181266)	0.00879273	0.000149441	0.0174455	0.0462776	LOGISTIC-BINARY
20003#1140911736	Treatment/medication code: ginseng product	CAT-MUL	180964/285(181249)	-0.016158	-0.032035	-0.00025098	0.0462888	LOGISTIC-BINARY
40012#2	Behaviour of cancer tumour: Carcinoma in situ	CAT-MUL	173014/8252(181266)	-0.00307995	-0.00610921	-4.98997e-05	0.0462894	LOGISTIC-BINARY
27371	Area of Pole-temporal (left hemisphere)	CONTINUOUS	15755	-0.00215586	-0.00427686	-3.48596e-05	0.0463521	LINEAR
27620	Area of S-suborbital (right hemisphere)	CONTINUOUS	15755	-0.00216674	-0.0042986	-3.4879e-05	0.0463681	LINEAR
20003#1141174388	Treatment/medication code: calcitriol	CAT-MUL	181226/23(181249)	-0.0563062	-0.111463	-0.000684322	0.0463757	LOGISTIC-BINARY
41200#H231	Operative procedures - main OPCS4: H23.1 Endoscopic snare resection of lesion of lower bowel using fibreoptic sigmoidoscope	CAT-MUL	179937/1329(181266)	0.00753107	0.000122582	0.0149456	0.0463932	LOGISTIC-BINARY
40006#D050	Type of cancer: ICD10: D05.0 Lobular carcinoma in situ	CAT-MUL	181098/168(181266)	-0.0210223	-0.0416827	-0.000306173	0.0464219	LOGISTIC-BINARY
23547	Cholesterol in Small LDL	CONTINUOUS	43435	0.0012924	2.01652e-05	0.00256463	0.0464777	LINEAR
40006#C786	Type of cancer: ICD10: C78.6 Secondary malignant neoplasm of retroperitoneum and peritoneum	CAT-MUL	181248/18(181266)	-0.0633789	-0.125403	-0.000685241	0.0464989	LOGISTIC-BINARY
1548	Variation in diet	CAT-SIN	180730	0.00129428	0.000891476	0.00169709	0.0465531	ORDERED-LOGISTIC
41200#T724	Operative procedures - main OPCS4: T72.4 Exploration of sheath of tendon	CAT-MUL	181238/28(181266)	-0.0510638	-0.101154	-0.000593054	0.0465733	LOGISTIC-BINARY
3088	Contra-indications for spirometry	CAT-SIN	181100	-0.00243005	-0.00320553	-0.00165457	0.0466047	ORDERED-LOGISTIC
1488	Tea intake	INTEGER	175914	-0.00064998	-0.00129027	-9.69346e-06	0.046631	LINEAR
41210#Q022	Operative procedures - secondary OPCS4: Q02.2 Laser destruction of lesion of cervix uteri	CAT-MUL	181254/12(181266)	-0.0777398	-0.15396	-0.000776673	0.0466528	LOGISTIC-BINARY
26704	Volume of VM (right hemisphere)	CONTINUOUS	15755	-0.00215708	-0.00428239	-3.17757e-05	0.0466721	LINEAR
400	Time to complete round	INTEGER	178487	-0.000609659	-0.00121048	-8.83678e-06	0.0467243	LINEAR
25205	Mean L1 in fornix on FA skeleton	CONTINUOUS	14905	-0.00194414	-0.00386026	-2.80237e-05	0.0467426	LINEAR
20277#9244	Job code at visit: School mid-day assistants	CAT-MUL	111792/410(112202)	0.0135443	0.000202976	0.0269031	0.0467539	LOGISTIC-BINARY
41251#9001	Sources of admission to hospital (recoded): Hospice: Non-NHS	CAT-MUL	180210/55(180265)	-0.0365073	-0.0724092	-0.000433926	0.0468089	LOGISTIC-BINARY
27259	Area of rostralanteriorcingulate (right hemisphere)	CONTINUOUS	15755	-0.00216159	-0.00429277	-3.04232e-05	0.0468184	LINEAR
27505	Volume of G-precentral (left hemisphere)	CONTINUOUS	15755	-0.00208653	-0.0041441	-2.89665e-05	0.0468611	LINEAR
41210#C719	Operative procedures - secondary OPCS4: C71.9 Unspecified extracapsular extraction of lens	CAT-MUL	181022/244(181266)	-0.0174076	-0.034563	-0.000221336	0.0469179	LOGISTIC-BINARY
41272#S249	Operative procedures - OPCS4: S24.9 Unspecified local flap of skin and muscle	CAT-MUL	181245/21(181266)	0.0599546	0.000969101	0.119246	0.046948	LOGISTIC-BINARY
23292	Femur upper neck BMD (bone mineral density) (left)	CONTINUOUS	2959	-0.00476492	-0.00946576	-6.40906e-05	0.0469592	LINEAR
27002	Grey-white contrast in medialorbitofrontal (left hemisphere)	CONTINUOUS	15755	-0.00197165	-0.00391712	-2.61905e-05	0.0469949	LINEAR
20004#1531	Operation code: discectomy	CAT-MUL	180670/579(181249)	-0.0113234	-0.0224911	-0.000141337	0.0470145	LOGISTIC-BINARY
27723	Volume of G-pariet-inf-Angular (right hemisphere)	CONTINUOUS	15755	-0.00210382	-0.00418029	-2.73515e-05	0.047058	LINEAR
26795	Volume of inferiorparietal (left hemisphere)	CONTINUOUS	15755	-0.00211681	-0.00420634	-2.72716e-05	0.0470843	LINEAR
20004#1482	Operation code: oesphageal fundoplication/hiatus hernia surgery	CAT-MUL	180940/309(181249)	0.0155467	0.000209149	0.0309084	0.0471293	LOGISTIC-BINARY
26576	Mean intensity of Pallidum (right hemisphere)	CONTINUOUS	15755	-0.00212722	-0.00422789	-2.65612e-05	0.0471731	LINEAR
41210#S668	Operative procedures - secondary OPCS4: S66.8 Other specified other operations on nail bed	CAT-MUL	181256/10(181266)	0.0866674	0.00128657	0.172535	0.0472533	LOGISTIC-BINARY
20003#1140870296	Treatment/medication code: ferrograd 325mg filmtab	CAT-MUL	181209/40(181249)	-0.042815	-0.0849761	-0.000399268	0.0472538	LOGISTIC-BINARY
26692	Volume of L-Sg (right hemisphere)	CONTINUOUS	15755	-0.00210856	-0.00419176	-2.53485e-05	0.047277	LINEAR
120039#0	Location of pain during the past week	CAT-MUL	59122/6507(65629)	-0.00355316	-0.00706402	-4.18267e-05	0.0473145	LOGISTIC-BINARY
41210#C405	Operative procedures - secondary OPCS4: C40.5 Suture of conjunctiva	CAT-MUL	181241/25(181266)	0.0546395	0.000725286	0.108687	0.0473527	LOGISTIC-BINARY
41210#Y539	Operative procedures - secondary OPCS4: Y53.9 Unspecified approach to organ under image control	CAT-MUL	178894/2372(181266)	0.00562966	6.74173e-05	0.0111954	0.0473549	LOGISTIC-BINARY
41272#Y539	Operative procedures - OPCS4: Y53.9 Unspecified approach to organ under image control	CAT-MUL	178894/2372(181266)	0.00562966	6.74173e-05	0.0111954	0.0473549	LOGISTIC-BINARY
41200#U372	Operative procedures - main OPCS4: U37.2 Computed tomography of kidneys	CAT-MUL	181153/113(181266)	0.0257056	0.000328795	0.0511383	0.0473594	LOGISTIC-BINARY
20090#369	Type of fat/oil used in cooking: Cholesterol lowering olive spread	CAT-MUL	25828/101(25929)	0.0272683	0.000351623	0.0542618	0.047379	LOGISTIC-BINARY
41210#Y842	Operative procedures - secondary OPCS4: Y84.2 Sedation NEC	CAT-MUL	178942/2324(181266)	0.00569273	6.37314e-05	0.0113253	0.0475287	LOGISTIC-BINARY
41272#Y842	Operative procedures - OPCS4: Y84.2 Sedation NEC	CAT-MUL	178942/2324(181266)	0.00569273	6.37314e-05	0.0113253	0.0475287	LOGISTIC-BINARY
23220	Arm BMC (bone mineral content) (left)	CONTINUOUS	5435	-0.00349511	-0.00695316	-3.70534e-05	0.047596	LINEAR
26829	Area of inferiorparietal (right hemisphere)	CONTINUOUS	15755	-0.00215039	-0.00427812	-2.26542e-05	0.0476104	LINEAR
20110#101	Illnesses of mother	CAT-MUL	40601/130916(171517)	0.00154335	1.54452e-05	0.00307119	0.0477226	LOGISTIC-BINARY
26430	Health score (Scotland)	CONTINUOUS	13868	-0.00223923	-0.00445637	-2.2097e-05	0.0477603	LINEAR
41200#V115	Operative procedures - main OPCS4: V11.5 Removal of fixation from bone of face	CAT-MUL	181246/20(181266)	0.0611831	0.000737922	0.12188	0.0478036	LOGISTIC-BINARY
41272#L851	Operative procedures - OPCS4: L85.1 Ligation of long saphenous vein	CAT-MUL	178474/2792(181266)	-0.00517462	-0.0102995	-4.71771e-05	0.0478713	LOGISTIC-BINARY
41200#W081	Operative procedures - main OPCS4: W08.1 Excision of natural protuberance of bone	CAT-MUL	181210/56(181266)	-0.0360299	-0.0716378	-0.000245974	0.0479183	LOGISTIC-BINARY
41200#K576	Operative procedures - main OPCS4: K57.6 Percutaneous transluminal ablation of ventricular wall	CAT-MUL	181235/31(181266)	0.0490438	0.000501917	0.09777	0.0481235	LOGISTIC-BINARY
41200#W784	Operative procedures - main OPCS4: W78.4 Limited release of contracture of capsule of joint	CAT-MUL	181113/153(181266)	0.0219932	0.000196529	0.0438296	0.0481795	LOGISTIC-BINARY
131712	Date L11 first reported (other acantholytic disorders)	DATE	181247/19(181266)	-0.0613284	-0.121805	-0.000151778	0.0482272	LOGISTIC-BINARY
90027	Average acceleration 00:00 - 00:59	CONTINUOUS	40141	0.00135143	1.01164e-05	0.00269274	0.048297	LINEAR
23512	Cholesterol in Small VLDL	CONTINUOUS	43435	0.0012732	9.49785e-06	0.0025369	0.0483029	LINEAR
41210#Y987	Operative procedures - secondary OPCS4: Y98.7 Extensive patient repositioning to obtain required image series	CAT-MUL	181255/11(181266)	-0.079854	-0.158354	3.55447e-05	0.0483084	LOGISTIC-BINARY
41272#Y987	Operative procedures - OPCS4: Y98.7 Extensive patient repositioning to obtain required image series	CAT-MUL	181255/11(181266)	-0.079854	-0.158354	3.55447e-05	0.0483084	LOGISTIC-BINARY
41272#T202	Operative procedures - OPCS4: T20.2 Primary repair of inguinal hernia using insert of prosthetic material	CAT-MUL	180271/995(181266)	-0.0085951	-0.0171244	-5.72322e-05	0.0483697	LOGISTIC-BINARY
41200#T391	Operative procedures - main OPCS4: T39.1 Excision of lesion of posterior peritoneum	CAT-MUL	181241/25(181266)	-0.0535722	-0.106556	-0.000188436	0.0484193	LOGISTIC-BINARY
41200#F441	Operative procedures - main OPCS4: F44.1 Total excision of parotid gland	CAT-MUL	181228/38(181266)	0.0441413	0.00036432	0.0880767	0.0485403	LOGISTIC-BINARY
41210#A839	Operative procedures - secondary OPCS4: A83.9 Unspecified electroconvulsive therapy	CAT-MUL	181221/45(181266)	-0.0400062	-0.0796505	-0.000137481	0.0485907	LOGISTIC-BINARY
27221	Volume of parsorbitalis (left hemisphere)	CONTINUOUS	15755	-0.0020999	-0.00418708	-1.27132e-05	0.0486209	LINEAR
25721	Weighted-mean ISOVF in tract medial lemniscus (left)	CONTINUOUS	14905	-0.00218727	-0.00436155	-1.29876e-05	0.0486473	LINEAR
130808	Date E75 first reported (disorders of sphingolipid metabolism and other lipid storage disorders)	DATE	181228/38(181266)	-0.0435469	-0.0866996	-0.000119058	0.0486903	LOGISTIC-BINARY
26578	Mean intensity of Amygdala (right hemisphere)	CONTINUOUS	15755	-0.00211275	-0.0042135	-1.19868e-05	0.0487072	LINEAR
20001#1033	Cancer code, self-reported": spinal cord or cranial nerve cancer	CAT-MUL	181231/18(181249)	-0.0628638	-0.125006	-1.9235e-05	0.0487483	LOGISTIC-BINARY
41200#J573	Operative procedures - main OPCS4: J57.3 Left pancreatectomy NEC	CAT-MUL	181250/16(181266)	-0.066828	-0.132984	-9.41783e-05	0.0487617	LOGISTIC-BINARY
41200#M448	Operative procedures - main OPCS4: M44.8 Other specified other therapeutic endoscopic operations on bladder	CAT-MUL	181202/64(181266)	-0.0334777	-0.0667045	-9.95831e-05	0.0488306	LOGISTIC-BINARY
41256#2201	Operative procedures - main OPCS3: 220.1 Plastic repair of nose : osteoplasty facial bone of cartilage, bone	CAT-MUL	181254/12(181266)	-0.0773336	-0.154171	-0.000214773	0.0488537	LOGISTIC-BINARY
41272#W918	Operative procedures - OPCS4: W91.8 Other specified other manipulation of joint	CAT-MUL	181102/164(181266)	0.021178	0.000125283	0.0422727	0.0488854	LOGISTIC-BINARY
41272#G403	Operative procedures - OPCS4: G40.3 Pyloroplasty NEC	CAT-MUL	181248/18(181266)	-0.0628366	-0.12503	-3.28008e-06	0.0489228	LOGISTIC-BINARY
20718	Liking for sardines	CAT-SIN	70960	-0.00177766	-0.00234352	-0.0012118	0.0489437	ORDERED-LOGISTIC
2267	Use of sun/uv protection	CAT-SIN	180028	0.00116996	0.000792757	0.00154716	0.0490673	ORDERED-LOGISTIC
6770	Errors before selecting correct item in numeric path (trail #1)	INTEGER	3941	0.00799152	0.00546719	0.0105159	0.0493143	ORDERED-LOGISTIC
20003#1140871180	Treatment/medication code: rhumalgan 25mg e/c tablet	CAT-MUL	181214/35(181249)	-0.0451026	-0.0898839	3.16665e-05	0.049341	LOGISTIC-BINARY
12679	Number of beats in waveform average for PWA	CONTINUOUS	14629	-0.00221153	-0.00441689	-6.16184e-06	0.0493634	LINEAR
41210#T791	Operative procedures - secondary OPCS4: T79.1 Plastic repair of rotator cuff of shoulder NEC	CAT-MUL	180699/567(181266)	-0.0113144	-0.0225901	-2.36329e-05	0.0493728	LOGISTIC-BINARY
20088#337	Types of spreads/sauces consumed: Guacamole	CAT-MUL	25809/120(25929)	0.024864	8.99091e-05	0.0497004	0.0494316	LOGISTIC-BINARY
20003#1140888648	Treatment/medication code: pravastatin	CAT-MUL	180632/617(181249)	-0.0108403	-0.0216507	-1.5325e-05	0.0495223	LOGISTIC-BINARY
41273#608	Operative procedures - OPCS3: 608 Cystoscopy, not elsewhere classified	CAT-MUL	181121/145(181266)	0.0224432	6.23132e-05	0.0448588	0.0495458	LOGISTIC-BINARY
131102	Date G81 first reported (hemiplegia)	DATE	180140/1126(181266)	0.00806402	1.81393e-05	0.0161171	0.0495866	LOGISTIC-BINARY
40006#C504	Type of cancer: ICD10: C50.4 Upper-outer quadrant of breast	CAT-MUL	177927/3339(181266)	-0.00470203	-0.009395	-6.80734e-06	0.0496131	LOGISTIC-BINARY
41210#Z897	Operative procedures - secondary OPCS4: Z89.7 Multiple digits of hand NEC	CAT-MUL	181017/249(181266)	-0.0170221	-0.0339987	-9.10302e-06	0.0496169	LOGISTIC-BINARY
41272#Z897	Operative procedures - OPCS4: Z89.7 Multiple digits of hand NEC	CAT-MUL	181017/249(181266)	-0.0170221	-0.0339987	-9.10302e-06	0.0496169	LOGISTIC-BINARY
41210#E178	Operative procedures - secondary OPCS4: E17.8 Other specified operations on unspecified nasal sinus	CAT-MUL	181171/95(181266)	-0.0274635	-0.0548464	1.80781e-05	0.0497435	LOGISTIC-BINARY
20003#1140862722	Treatment/medication code: nytol 25mg tablet	CAT-MUL	181207/42(181249)	-0.0411833	-0.0821836	7.761e-05	0.0497457	LOGISTIC-BINARY
25278	Mean L2 in sagittal stratum on FA skeleton (right)	CONTINUOUS	14905	-0.00214536	-0.00428834	-2.37131e-06	0.0497471	LINEAR
26797	Volume of isthmuscingulate (left hemisphere)	CONTINUOUS	15755	-0.00213257	-0.00426292	-2.2167e-06	0.0497621	LINEAR
41210#Z274	Operative procedures - secondary OPCS4: Z27.4 Duodenum	CAT-MUL	157374/23892(181266)	0.00187578	2.0468e-06	0.00374988	0.0497643	LOGISTIC-BINARY
41272#Z274	Operative procedures - OPCS4: Z27.4 Duodenum	CAT-MUL	157374/23892(181266)	0.00187578	2.0468e-06	0.00374988	0.0497643	LOGISTIC-BINARY
40006#C712	Type of cancer: ICD10: C71.2 Temporal lobe	CAT-MUL	181207/59(181266)	-0.03473	-0.0693352	6.08089e-05	0.0498075	LOGISTIC-BINARY
84	Cancer year/age first occurred	INTEGER	18134	0.00199423	1.16361e-06	0.0039873	0.0498664	LINEAR
41272#S521	Operative procedures - OPCS4: S52.1 Insertion of steroid into subcutaneous tissue	CAT-MUL	181038/228(181266)	0.0178616	2.13657e-05	0.0357319	0.0498964	LOGISTIC-BINARY
27500	Volume of G-orbital (left hemisphere)	CONTINUOUS	15755	-0.00208938	-0.0041779	-8.49809e-07	0.0499069	LINEAR
20460	Belief that own life is meaningful	CAT-SIN	60613	-0.00207919	-0.00277978	-0.00137861	0.0499986	ORDERED-LOGISTIC
23489	Total Lipids in Very Large VLDL	CONTINUOUS	43435	0.00126904	-3.14026e-07	0.0025384	0.0500567	LINEAR
41210#Z793	Operative procedures - secondary OPCS4: Z79.3 Navicular bone of foot	CAT-MUL	181194/72(181266)	-0.0314386	-0.0628183	8.35521e-05	0.0501139	LOGISTIC-BINARY
41272#Z793	Operative procedures - OPCS4: Z79.3 Navicular bone of foot	CAT-MUL	181194/72(181266)	-0.0314386	-0.0628183	8.35521e-05	0.0501139	LOGISTIC-BINARY
41272#C801	Operative procedures - OPCS4: C80.1 Peel of epiretinal fibroglial membrane	CAT-MUL	180745/521(181266)	0.0118157	1.90985e-06	0.0236451	0.0501161	LOGISTIC-BINARY
26558	Volume of Thalamus-Proper (left hemisphere)	CONTINUOUS	15755	-0.0020076	-0.0040163	1.10185e-06	0.0501258	LINEAR
41272#D124	Operative procedures - OPCS4: D12.4 Exploration of mastoid	CAT-MUL	181235/31(181266)	0.0485446	6.59632e-05	0.0972117	0.0501725	LOGISTIC-BINARY
41200#S362	Operative procedures - main OPCS4: S36.2 Full thickness autograft of skin NEC	CAT-MUL	181246/20(181266)	0.060547	8.50322e-05	0.121316	0.0502922	LOGISTIC-BINARY
20003#1140879494	Treatment/medication code: metoclopramide	CAT-MUL	180996/253(181249)	-0.0168269	-0.0336678	4.92915e-05	0.0504293	LOGISTIC-BINARY
41232#10	Administrative and legal statuses: NHS patient: not formally detained	CAT-MUL	124184/57082(181266)	-0.00136319	-0.0027291	2.73225e-06	0.0504575	LOGISTIC-BINARY
41272#W595	Operative procedures - OPCS4: W59.5 Fusion of interphalangeal joint of toe NEC	CAT-MUL	179324/1942(181266)	-0.00611862	-0.0122479	1.46616e-05	0.0504582	LOGISTIC-BINARY
25802	Volume of grey matter in Middle Temporal Gyrus, anterior division (left)	CONTINUOUS	15678	-0.0020828	-0.00416994	4.3447e-06	0.0504788	LINEAR
27380	Area of S-front-inf (left hemisphere)	CONTINUOUS	15755	-0.00212254	-0.00424982	4.73656e-06	0.0505122	LINEAR
102010	Pancake intake	CAT-SIN	25905	-0.0265881	-0.0350102	-0.018166	0.0506363	ORDERED-LOGISTIC
120110	Trouble concentrating over the last two weeks	CAT-SIN	65599	-0.00260712	-0.00343446	-0.00177978	0.0508139	ORDERED-LOGISTIC
20003#1141164148	Treatment/medication code: imidapril hydrochloride	CAT-MUL	181239/10(181249)	0.0859743	3.23185e-05	0.17253	0.0508164	LOGISTIC-BINARY
41210#Z171	Operative procedures - secondary OPCS4: Z17.1 Medial rectus muscle of eye	CAT-MUL	181233/33(181266)	-0.046343	-0.0926854	0.000308202	0.0508185	LOGISTIC-BINARY
41272#Z171	Operative procedures - OPCS4: Z17.1 Medial rectus muscle of eye	CAT-MUL	181233/33(181266)	-0.046343	-0.0926854	0.000308202	0.0508185	LOGISTIC-BINARY
41272#H248	Operative procedures - OPCS4: H24.8 Other specified other therapeutic endoscopic operations on lower bowel using fibreoptic sigmoidoscope	CAT-MUL	181225/41(181266)	-0.0414432	-0.0829159	0.000273846	0.0508565	LOGISTIC-BINARY
26696	Volume of PuA (right hemisphere)	CONTINUOUS	15755	-0.00208023	-0.00416846	8.00577e-06	0.0508847	LINEAR
25523	Weighted-mean MD in tract corticospinal tract (left)	CONTINUOUS	14905	-0.00216182	-0.00433245	8.81024e-06	0.050937	LINEAR
41210#Y475	Operative procedures - secondary OPCS4: Y47.5 Supratentorial burrhole approach to contents of cranium	CAT-MUL	181223/43(181266)	-0.0404453	-0.080926	0.000285202	0.0509443	LOGISTIC-BINARY
41272#Y475	Operative procedures - OPCS4: Y47.5 Supratentorial burrhole approach to contents of cranium	CAT-MUL	181223/43(181266)	-0.0404453	-0.080926	0.000285202	0.0509443	LOGISTIC-BINARY
27853	Mean of vertical disc diameter (left)	CONTINUOUS	20939	-0.00184562	-0.00369911	7.86377e-06	0.0509799	LINEAR
27764	Volume of S-pericallosal (right hemisphere)	CONTINUOUS	15755	-0.00212711	-0.00426332	9.09551e-06	0.0509834	LINEAR
41272#T709	Operative procedures - OPCS4: T70.9 Unspecified adjustment to length of tendon	CAT-MUL	181254/12(181266)	0.0779131	-0.000126256	0.156383	0.0510738	LOGISTIC-BINARY
41210#G331	Operative procedures - secondary OPCS4: G33.1 Bypass of stomach by anastomosis of stomach to jejunum NEC	CAT-MUL	181234/32(181266)	-0.046932	-0.0939173	0.000379116	0.0511082	LOGISTIC-BINARY
27519	Volume of Pole-temporal (left hemisphere)	CONTINUOUS	15755	-0.00211746	-0.00424558	1.06626e-05	0.0511588	LINEAR
41272#X395	Operative procedures - OPCS4: X39.5 Transdermal administration of therapeutic substance	CAT-MUL	181239/27(181266)	0.0518959	-0.000161654	0.104159	0.0512107	LOGISTIC-BINARY
41210#Y766	Operative procedures - secondary OPCS4: Y76.6 Endonasal endoscopic approach to other body cavity	CAT-MUL	181064/202(181266)	0.0188822	-8.36733e-05	0.0378837	0.0512129	LOGISTIC-BINARY
41272#Y766	Operative procedures - OPCS4: Y76.6 Endonasal endoscopic approach to other body cavity	CAT-MUL	181064/202(181266)	0.0188822	-8.36733e-05	0.0378837	0.0512129	LOGISTIC-BINARY
25299	Mean L3 in body of corpus callosum on FA skeleton	CONTINUOUS	14905	-0.00205976	-0.00413083	1.13063e-05	0.0512637	LINEAR
22601#11813097	Job coding: hospital manager, health service manager, clinical manager, nursing service manager	CAT-MUL	45985/675(46660)	-0.0103602	-0.0207755	5.98014e-05	0.0512739	LOGISTIC-BINARY
22617#1181	Job code - historical: Hospital and health service managers	CAT-MUL	45985/675(46660)	-0.0103602	-0.0207755	5.98014e-05	0.0512739	LOGISTIC-BINARY
22640#9	Mixture of day and night shifts worked: This type of shift pattern was not worked during job	CAT-MUL	41958/4702(46660)	-0.00410799	-0.00824355	2.76225e-05	0.0515435	LOGISTIC-BINARY
41210#W793	Operative procedures - secondary OPCS4: W79.3 Syndactylisation of lesser toes	CAT-MUL	181248/18(181266)	0.0634745	-0.000269216	0.127505	0.0515454	LOGISTIC-BINARY
41210#X293	Operative procedures - secondary OPCS4: X29.3 Continuous subcutaneous infusion of therapeutic substance NEC	CAT-MUL	181244/22(181266)	0.0572646	-0.000282552	0.114981	0.0515529	LOGISTIC-BINARY
41200#W141	Operative procedures - main OPCS4: W14.1 Angulation diaphyseal osteotomy and internal fixation HFQ	CAT-MUL	181094/172(181266)	0.0204516	-0.000113837	0.0410648	0.0515569	LOGISTIC-BINARY
41210#Y371	Operative procedures - secondary OPCS4: Y37.1 Introduction of photodynamic substance into organ NOC	CAT-MUL	181232/34(181266)	-0.0452878	-0.0907216	0.000471387	0.0516138	LOGISTIC-BINARY
41272#Y371	Operative procedures - OPCS4: Y37.1 Introduction of photodynamic substance into organ NOC	CAT-MUL	181232/34(181266)	-0.0452878	-0.0907216	0.000471387	0.0516138	LOGISTIC-BINARY
41210#E495	Operative procedures - secondary OPCS4: E49.5 Diagnostic fibreoptic endoscopic examination of lower respiratory tract with biopsy, lavage and brush cytology of lesion of lower respiratory tract	CAT-MUL	181252/14(181266)	-0.0702173	-0.140519	0.000939572	0.0517926	LOGISTIC-BINARY
41200#X379	Operative procedures - main OPCS4: X37.9 Unspecified intramuscular injection	CAT-MUL	181237/29(181266)	-0.04913	-0.0984637	0.000565591	0.0518658	LOGISTIC-BINARY
41210#Z982	Operative procedures - secondary OPCS4: Z98.2 Deep femoral vein	CAT-MUL	181255/11(181266)	0.081612	-0.000292148	0.164265	0.0518821	LOGISTIC-BINARY
41272#Z982	Operative procedures - OPCS4: Z98.2 Deep femoral vein	CAT-MUL	181255/11(181266)	0.081612	-0.000292148	0.164265	0.0518821	LOGISTIC-BINARY
41200#A092	Operative procedures - main OPCS4: A09.2 Maintenance of neurostimulator in brain	CAT-MUL	181242/24(181266)	0.0548986	-0.000312791	0.110367	0.0518865	LOGISTIC-BINARY
41272#A092	Operative procedures - OPCS4: A09.2 Maintenance of neurostimulator in brain	CAT-MUL	181242/24(181266)	0.0548986	-0.000312791	0.110367	0.0518865	LOGISTIC-BINARY
41245#1560	Main speciality of consultant (recoded): Obstetrics	CAT-MUL	167823/12702(180525)	-0.00257106	-0.00516404	2.21907e-05	0.0519767	LOGISTIC-BINARY
26664	Volume of MGN (left hemisphere)	CONTINUOUS	15755	-0.00206815	-0.0041545	1.81881e-05	0.0520307	LINEAR
20004#1613	Operation code: ct colonoscopy	CAT-MUL	181217/32(181249)	0.0473331	-0.00032633	0.0951577	0.0520408	LOGISTIC-BINARY
25448	Mean ISOVF in medial lemniscus on FA skeleton (right)	CONTINUOUS	14905	-0.00216491	-0.00434899	1.91792e-05	0.0520458	LINEAR
20004#1118	Operation code: ent surgery	CAT-MUL	181127/122(181249)	-0.0240399	-0.0482555	0.000248298	0.0520487	LOGISTIC-BINARY
40011#8520	Histology of cancer tumour: Lobular carcinoma, NOS	CAT-MUL	179419/1847(181266)	-0.00622666	-0.0125071	5.80714e-05	0.0520594	LOGISTIC-BINARY
20277#1136	Job code at visit: Information and communication technology managers	CAT-MUL	111557/645(112202)	0.0105667	-9.56759e-05	0.02124	0.0522107	LOGISTIC-BINARY
41210#G693	Operative procedures - secondary OPCS4: G69.3 Ileectomy and anastomosis of ileum to ileum	CAT-MUL	181135/131(181266)	0.023364	-0.000196454	0.0469797	0.0522252	LOGISTIC-BINARY
25109	Mean MD in fornix on FA skeleton	CONTINUOUS	14905	-0.00188474	-0.00378763	1.81539e-05	0.0522258	LINEAR
6148#2	Eye problems/disorders: Glaucoma	CAT-MUL	56434/2192(58626)	-0.00580019	-0.0116559	5.82097e-05	0.0522527	LOGISTIC-BINARY
132552	Date Q71 first reported (reduction defects of upper limb)	DATE	181255/11(181266)	0.0812815	-0.000539744	0.163553	0.0522879	LOGISTIC-BINARY
27758	Volume of S-oc-temp-lat (right hemisphere)	CONTINUOUS	15755	-0.00210312	-0.00422737	2.11201e-05	0.0523214	LINEAR
25814	Volume of grey matter in Postcentral Gyrus (left)	CONTINUOUS	15678	-0.00200441	-0.00402916	2.03388e-05	0.0523459	LINEAR
102080	Yogurt/ice-cream consumers	CAT-SIN	14379/11550(25929)	-0.00334479	-0.00672524	3.47176e-05	0.0524242	LOGISTIC-BINARY
20003#1140921024	Treatment/medication code: betacap scalp application	CAT-MUL	181230/19(181249)	-0.0600253	-0.120393	0.000920117	0.0524384	LOGISTIC-BINARY
6147#2	Reason for glasses/contact lenses: For long-sightedness, i.e. for distance and near, but particularly for near tasks like reading (called 'hypermetropia')	CAT-MUL	172492/8029(180521)	-0.00304851	-0.00612898	3.27896e-05	0.0524549	LOGISTIC-BINARY
100006	Saturated fat	CONTINUOUS	25938	-0.00165062	-0.0033189	1.7666e-05	0.0524757	LINEAR
20088#335	Types of spreads/sauces consumed: Yeast extract	CAT-MUL	24524/1405(25929)	-0.00730754	-0.0147009	8.8685e-05	0.0527351	LOGISTIC-BINARY
131284	Date I09 first reported (other rheumatic heart diseases)	DATE	181208/58(181266)	0.0350859	-0.000357676	0.0706442	0.0527664	LOGISTIC-BINARY
27598	Area of S-circular-insula-inf (right hemisphere)	CONTINUOUS	15755	-0.00210785	-0.00424107	2.53685e-05	0.0527871	LINEAR
41210#M191	Operative procedures - secondary OPCS4: M19.1 Construction of ileal conduit	CAT-MUL	181149/117(181266)	-0.0244467	-0.0491514	0.000340751	0.0528299	LOGISTIC-BINARY
41200#H538	Operative procedures - main OPCS4: H53.8 Other specified other operations on haemorrhoid	CAT-MUL	181247/19(181266)	-0.0601838	-0.120804	0.00100364	0.0528601	LOGISTIC-BINARY
131770	Date L58 first reported (radiodermatitis)	DATE	181254/12(181266)	-0.0752925	-0.150935	0.00143597	0.0528796	LOGISTIC-BINARY
25592	Weighted-mean L1 in tract superior thalamic radiation (left)	CONTINUOUS	14905	-0.0019799	-0.00398492	2.5117e-05	0.0529395	LINEAR
130192	Date B09 first reported (unspecified viral infection characterised by skin and mucous membrane lesions)	DATE	181253/13(181266)	-0.0723162	-0.145085	0.00134584	0.0529508	LOGISTIC-BINARY
25702	Weighted-mean OD in tract uncinate fasciculus (left)	CONTINUOUS	14905	-0.00216081	-0.00434919	2.75712e-05	0.0529567	LINEAR
26709	Volume of Pt (right hemisphere)	CONTINUOUS	15755	-0.0021101	-0.00424742	2.72173e-05	0.0529893	LINEAR
41210#Z459	Operative procedures - secondary OPCS4: Z45.9 Uterus NEC	CAT-MUL	181124/142(181266)	-0.0222179	-0.0446936	0.000323003	0.0530416	LOGISTIC-BINARY
41272#Z459	Operative procedures - OPCS4: Z45.9 Uterus NEC	CAT-MUL	181124/142(181266)	-0.0222179	-0.0446936	0.000323003	0.0530416	LOGISTIC-BINARY
41210#V255	Operative procedures - secondary OPCS4: V25.5 Primary posterior decompression of lumbar spine NEC	CAT-MUL	181079/187(181266)	-0.0193438	-0.0389212	0.000283593	0.0531079	LOGISTIC-BINARY
27536	Volume of S-oc-temp-lat (left hemisphere)	CONTINUOUS	15755	-0.00209523	-0.00421892	2.84487e-05	0.0531486	LINEAR
41200#C378	Operative procedures - main OPCS4: C37.8 Other specified other operations on muscle of eye	CAT-MUL	181227/39(181266)	-0.0421789	-0.0847939	0.000718749	0.0531869	LOGISTIC-BINARY
41200#X739	Operative procedures - main OPCS4: X73.9 Unspecified delivery of oral chemotherapy for neoplasm	CAT-MUL	181218/48(181266)	0.038377	-0.000478494	0.0773475	0.0532319	LOGISTIC-BINARY
25552	Weighted-mean MO in tract forceps major	CONTINUOUS	14905	0.00214828	-3.0361e-05	0.00432691	0.0532789	LINEAR
41210#Z856	Operative procedures - secondary OPCS4: Z85.6 Ankle joint	CAT-MUL	179502/1764(181266)	-0.0063359	-0.0127601	9.27383e-05	0.0533113	LOGISTIC-BINARY
41272#Z856	Operative procedures - OPCS4: Z85.6 Ankle joint	CAT-MUL	179502/1764(181266)	-0.0063359	-0.0127601	9.27383e-05	0.0533113	LOGISTIC-BINARY
132454	Date Q13 first reported (congenital malformations of anterior segment of eye)	DATE	181244/22(181266)	0.0569131	-0.000679385	0.114768	0.0533273	LOGISTIC-BINARY
41245#1240	Main speciality of consultant (recoded): Ear, nose and throat (ENT)	CAT-MUL	168078/12477(180555)	-0.0024608	-0.00495667	3.55585e-05	0.053328	LOGISTIC-BINARY
41272#S059	Operative procedures - OPCS4: S05.9 Unspecified microscopically controlled excision of lesion of skin	CAT-MUL	181247/19(181266)	0.0611027	-0.000778907	0.12319	0.0534233	LOGISTIC-BINARY
30050	Mean corpuscular haemoglobin	CONTINUOUS	175546	0.000630799	-9.60774e-06	0.0012712	0.0535375	LINEAR
41245#1710	Main speciality of consultant (recoded): Palliative medicine	CAT-MUL	179985/474(180459)	-0.0121536	-0.0244846	0.000196299	0.0535725	LOGISTIC-BINARY
41200#S603	Operative procedures - main OPCS4: S60.3 Tattooing of skin	CAT-MUL	181227/39(181266)	-0.0420128	-0.084563	0.000775241	0.0536397	LOGISTIC-BINARY
23539	Phospholipids in Medium LDL	CONTINUOUS	43435	0.00125196	-1.96819e-05	0.00252361	0.0536527	LINEAR
41200#M039	Operative procedures - main OPCS4: M03.9 Unspecified partial excision of kidney	CAT-MUL	181168/98(181266)	-0.0266026	-0.0535809	0.000474266	0.0537198	LOGISTIC-BINARY
41200#H267	Operative procedures - main OPCS4: H26.7 Endoscopic resection of lesion of sigmoid colon using rigid sigmoidoscope NEC	CAT-MUL	181256/10(181266)	0.0845445	-0.00104227	0.170739	0.0537242	LOGISTIC-BINARY
132450	Date Q11 first reported (anophthalmos, microphthalmos and macrophthalmos)	DATE	181255/11(181266)	-0.0784851	-0.157604	0.00179181	0.0538396	LOGISTIC-BINARY
41272#L718	Operative procedures - OPCS4: L71.8 Other specified therapeutic transluminal operations on other artery	CAT-MUL	181255/11(181266)	0.0799309	-0.00111836	0.161377	0.0539219	LOGISTIC-BINARY
25445	Mean ISOVF in fornix on FA skeleton	CONTINUOUS	14905	-0.00186883	-0.00376927	3.16155e-05	0.0539345	LINEAR
132438	Date Q03 first reported (congenital hydrocephalus)	DATE	181254/12(181266)	-0.0749833	-0.150644	0.00175624	0.0539356	LOGISTIC-BINARY
20003#1140874126	Treatment/medication code: nitrofurantoin	CAT-MUL	181080/169(181249)	-0.0202564	-0.0408381	0.000379421	0.0540571	LOGISTIC-BINARY
41272#T558	Operative procedures - OPCS4: T55.8 Other specified release of fascia	CAT-MUL	181240/26(181266)	-0.0513793	-0.103437	0.0011125	0.0541399	LOGISTIC-BINARY
41272#E069	Operative procedures - OPCS4: E06.9 Unspecified packing of cavity of nose	CAT-MUL	181101/165(181266)	-0.0204744	-0.0412888	0.000397128	0.054183	LOGISTIC-BINARY
41246#1530	Treatment speciality of consultant (recoded): General surgery	CAT-MUL	108005/68295(176300)	-0.00129915	-0.00262193	2.36134e-05	0.0542325	LOGISTIC-BINARY
25716	Weighted-mean ISOVF in tract inferior fronto-occipital fasciculus (left)	CONTINUOUS	14905	-0.00210979	-0.00425883	3.92552e-05	0.0543337	LINEAR
41272#V256	Operative procedures - OPCS4: V25.6 Primary lateral foraminotomy of lumbar spine	CAT-MUL	181099/167(181266)	0.0204932	-0.000360996	0.0413921	0.0543633	LOGISTIC-BINARY
104030	Boiled/baked potatoes intake	CAT-SIN	25929	-0.00368701	-0.00488972	-0.0024843	0.0543768	ORDERED-LOGISTIC
4276	Number of triplets attempted (right)	INTEGER	58667	0.00690912	0.00461236	0.00920588	0.0545259	ORDERED-LOGISTIC
5161	6mm regularity index (right)	CONTINUOUS	22794	0.00171535	-3.39148e-05	0.00346461	0.0546099	LINEAR
6138#6	Qualifications: Other professional qualifications eg: nursing, teaching	CAT-MUL	124928/54709(179637)	-0.001353	-0.00273301	2.70214e-05	0.0546542	LOGISTIC-BINARY
41210#Q024	Operative procedures - secondary OPCS4: Q02.4 Cryotherapy to lesion of cervix uteri	CAT-MUL	181245/21(181266)	-0.0567622	-0.114373	0.00141863	0.0546868	LOGISTIC-BINARY
25253	Mean L2 in fornix on FA skeleton	CONTINUOUS	14905	-0.00187097	-0.0037796	3.76554e-05	0.0546938	LINEAR
41272#J332	Operative procedures - OPCS4: J33.2 Open removal of calculus from bile duct NEC	CAT-MUL	181234/32(181266)	0.0467972	-0.000869466	0.0946604	0.0548598	LOGISTIC-BINARY
20003#1141173348	Treatment/medication code: hydroxocobalamin	CAT-MUL	181087/162(181249)	0.0207701	-0.000413514	0.0419983	0.0549063	LOGISTIC-BINARY
41272#W461	Operative procedures - OPCS4: W46.1 Primary prosthetic replacement of head of femur using cement	CAT-MUL	180797/469(181266)	0.0122107	-0.000248963	0.0246892	0.05494	LOGISTIC-BINARY
41200#G275	Operative procedures - main OPCS4: G27.5 Total gastrectomy and anastomosis of oesophagus to jejunum NEC	CAT-MUL	181253/13(181266)	-0.071791	-0.144534	0.00198787	0.054946	LOGISTIC-BINARY
41272#G275	Operative procedures - OPCS4: G27.5 Total gastrectomy and anastomosis of oesophagus to jejunum NEC	CAT-MUL	181253/13(181266)	-0.071791	-0.144534	0.00198787	0.054946	LOGISTIC-BINARY
41210#B284	Operative procedures - secondary OPCS4: B28.4 Re-excision of breast margins	CAT-MUL	181222/44(181266)	0.0399401	-0.000806672	0.0808168	0.0551187	LOGISTIC-BINARY
41272#H218	Operative procedures - OPCS4: H21.8 Other specified other therapeutic endoscopic operations on colon	CAT-MUL	181227/39(181266)	0.0422929	-0.000851901	0.0855922	0.0551531	LOGISTIC-BINARY
41200#C021	Operative procedures - main OPCS4: C02.1 Excision of lesion of orbit	CAT-MUL	181242/24(181266)	-0.0531115	-0.107157	0.00140496	0.0552537	LOGISTIC-BINARY
27021	Grey-white contrast in temporalpole (left hemisphere)	CONTINUOUS	15755	-0.00198763	-0.00402022	4.49537e-05	0.055286	LINEAR
131788	Date L68 first reported (hypertrichosis)	DATE	180946/320(181266)	-0.0146971	-0.0297178	0.000348679	0.0553469	LOGISTIC-BINARY
131578	Date K13 first reported (other diseases of lip and oral mucosa)	DATE	178225/3041(181266)	-0.00480325	-0.00971627	0.000112256	0.0554039	LOGISTIC-BINARY
41272#D078	Operative procedures - OPCS4: D07.8 Other specified clearance of external auditory canal	CAT-MUL	181212/54(181266)	-0.0354991	-0.0717563	0.000936305	0.0556174	LOGISTIC-BINARY
20433	Age at first episode of depression	INTEGER	36360	0.0013508	-3.24308e-05	0.00273404	0.0556184	LINEAR
41200#G452	Operative procedures - main OPCS4: G45.2 Fibreoptic endoscopic ultrasound examination of upper gastrointestinal tract	CAT-MUL	180966/300(181266)	-0.0151094	-0.0305769	0.000387406	0.055768	LOGISTIC-BINARY
41256#6811	Operative procedures - main OPCS3: 681.1 Salpingo-oophorectomy : unilateral	CAT-MUL	181249/17(181266)	0.0642246	-0.0014324	0.130221	0.0557907	LOGISTIC-BINARY
22601#23293029	Job coding: university research fellow or assistant/associate	CAT-MUL	46398/262(46660)	-0.0162421	-0.0328815	0.000411288	0.0558295	LOGISTIC-BINARY
41272#G239	Operative procedures - OPCS4: G23.9 Unspecified repair of diaphragmatic hernia	CAT-MUL	181253/13(181266)	-0.0718224	-0.144953	0.00218028	0.0558716	LOGISTIC-BINARY
41210#X671	Operative procedures - secondary OPCS4: X67.1 Preparation for intensity modulated radiation therapy	CAT-MUL	181244/22(181266)	0.0565046	-0.00129438	0.114558	0.0559587	LOGISTIC-BINARY
90187	Total data readings	INTEGER	40141	-0.00130836	-0.00265016	3.34272e-05	0.0559867	LINEAR
41272#X482	Operative procedures - OPCS4: X48.2 Change of plaster cast	CAT-MUL	181216/50(181266)	0.0372658	-0.000894434	0.0755541	0.0560565	LOGISTIC-BINARY
23403	VLDL Cholesterol	CONTINUOUS	43435	0.00123108	-3.18359e-05	0.00249399	0.0560613	LINEAR
131804	Date L81 first reported (other disorders of pigmentation)	DATE	179172/2094(181266)	-0.00575556	-0.011659	0.000151481	0.0560937	LOGISTIC-BINARY
41200#M451	Operative procedures - main OPCS4: M45.1 Diagnostic endoscopic examination of bladder and biopsy of lesion of bladder NEC	CAT-MUL	180229/1037(181266)	-0.00814681	-0.0165018	0.000216068	0.0561028	LOGISTIC-BINARY
41210#J212	Operative procedures - secondary OPCS4: J21.2 Drainage of gall bladder	CAT-MUL	181240/26(181266)	-0.0507433	-0.102551	0.00156217	0.0561639	LOGISTIC-BINARY
26851	Area of superiortemporal (right hemisphere)	CONTINUOUS	15755	-0.00207151	-0.00419808	5.50698e-05	0.0562344	LINEAR
22630#1	Day shifts worked: Shift pattern was worked for whole of job	CAT-MUL	43135/3525(46660)	-0.00458771	-0.00929949	0.000124307	0.0563459	LOGISTIC-BINARY
41272#F362	Operative procedures - OPCS4: F36.2 Biopsy of lesion of tonsil	CAT-MUL	181143/123(181266)	-0.0235053	-0.0476108	0.00067442	0.0563727	LOGISTIC-BINARY
25641	Weighted-mean L3 in tract medial lemniscus (right)	CONTINUOUS	14905	-0.00211744	-0.00429308	5.81929e-05	0.0564499	LINEAR
41272#H259	Operative procedures - OPCS4: H25.9 Unspecified diagnostic endoscopic examination of lower bowel using fibreoptic sigmoidoscope	CAT-MUL	163830/17436(181266)	-0.00208441	-0.0042264	5.78994e-05	0.056502	LOGISTIC-BINARY
41210#Z579	Operative procedures - secondary OPCS4: Z57.9 Muscle of hip or thigh NEC	CAT-MUL	181195/71(181266)	-0.0308526	-0.0624934	0.000935934	0.0565848	LOGISTIC-BINARY
41272#Z579	Operative procedures - OPCS4: Z57.9 Muscle of hip or thigh NEC	CAT-MUL	181195/71(181266)	-0.0308526	-0.0624934	0.000935934	0.0565848	LOGISTIC-BINARY
41272#P033	Operative procedures - OPCS4: P03.3 Excision of lesion of Bartholin gland	CAT-MUL	181215/51(181266)	0.0367917	-0.000990889	0.0746755	0.0566767	LOGISTIC-BINARY
41200#X121	Operative procedures - main OPCS4: X12.1 Reamputation at higher level	CAT-MUL	181256/10(181266)	-0.0814394	-0.164403	0.0029423	0.0566826	LOGISTIC-BINARY
25112	Mean MD in medial lemniscus on FA skeleton (right)	CONTINUOUS	14905	-0.00212661	-0.00431398	6.07517e-05	0.0567106	LINEAR
41210#V339	Operative procedures - secondary OPCS4: V33.9 Unspecified primary excision of lumbar intervertebral disc	CAT-MUL	181246/20(181266)	0.0589083	-0.00152173	0.119662	0.0567215	LOGISTIC-BINARY
20277#4214	Job code at visit: Company secretaries	CAT-MUL	111752/450(112202)	0.012393	-0.000347687	0.0251504	0.0567473	LOGISTIC-BINARY
24015	Sum of road length of major roads within 100m	CONTINUOUS	178906	-0.00176079	-0.00233195	-0.00118963	0.056807	ORDERED-LOGISTIC
41246#1070	Treatment speciality of consultant (recoded): Allergy	CAT-MUL	172345/92(172437)	0.0273679	-0.000761565	0.0555645	0.0568373	LOGISTIC-BINARY
131152	Date H17 first reported (corneal scars and opacities)	DATE	181135/131(181266)	0.0229058	-0.000644245	0.0465073	0.056885	LOGISTIC-BINARY
41210#J372	Operative procedures - secondary OPCS4: J37.2 Operative cholangiography through cystic duct	CAT-MUL	180809/457(181266)	0.0122578	-0.000350403	0.024883	0.0568854	LOGISTIC-BINARY
25597	Weighted-mean L2 in tract acoustic radiation (right)	CONTINUOUS	14905	0.00211867	-6.27247e-05	0.00430007	0.0569605	LINEAR
25586	Weighted-mean L1 in tract medial lemniscus (left)	CONTINUOUS	14905	-0.00211247	-0.00428755	6.26085e-05	0.0569682	LINEAR
41272#H557	Operative procedures - OPCS4: H55.7 Repair of anal fistula using plug	CAT-MUL	181254/12(181266)	0.0762407	-0.00207178	0.154816	0.0569902	LOGISTIC-BINARY
41210#Q032	Operative procedures - secondary OPCS4: Q03.2 Laser cone biopsy of cervix uteri	CAT-MUL	181250/16(181266)	-0.0650242	-0.131586	0.00227458	0.0570706	LOGISTIC-BINARY
41200#H022	Operative procedures - main OPCS4: H02.2 Planned delayed appendicectomy NEC	CAT-MUL	181237/29(181266)	-0.048099	-0.0974557	0.00163449	0.0571236	LOGISTIC-BINARY
41224#4	Intended delivery places: NHS hospital: consultant and GP ward	CAT-MUL	2486/2730(5216)	0.00733995	-0.000220845	0.0149118	0.0572126	LOGISTIC-BINARY
41210#J402	Operative procedures - secondary OPCS4: J40.2 Endoscopic retrograde insertion of tubal prosthesis into bile duct NEC	CAT-MUL	181192/74(181266)	-0.0301498	-0.0611603	0.000993517	0.0572624	LOGISTIC-BINARY
41200#S099	Operative procedures - main OPCS4: S09.9 Unspecified photodestruction of lesion of skin	CAT-MUL	181256/10(181266)	-0.0813766	-0.164537	0.00308523	0.0573091	LOGISTIC-BINARY
41272#S099	Operative procedures - OPCS4: S09.9 Unspecified photodestruction of lesion of skin	CAT-MUL	181256/10(181266)	-0.0813766	-0.164537	0.00308523	0.0573091	LOGISTIC-BINARY
20663	Liking for fruit	CAT-SIN	71960	0.00198624	0.00100646	0.00296601	0.0573442	ORDERED-LOGISTIC
41272#T373	Operative procedures - OPCS4: T37.3 Biopsy of lesion of mesentery of small intestine	CAT-MUL	181237/29(181266)	0.0487463	-0.001397	0.0991265	0.0573589	LOGISTIC-BINARY
130812	Date E77 first reported (disorders of glycoprotein metabolism)	DATE	181256/10(181266)	-0.0804557	-0.162528	0.00325842	0.0573768	LOGISTIC-BINARY
41200#T454	Operative procedures - main OPCS4: T45.4 Image controlled percutaneous drainage of lesion of abdominal cavity NEC	CAT-MUL	181200/66(181266)	-0.0319269	-0.0647763	0.00107171	0.0573806	LOGISTIC-BINARY
41210#C228	Operative procedures - secondary OPCS4: C22.8 Other specified other operations on eyelid	CAT-MUL	181239/27(181266)	-0.0496152	-0.100553	0.00178291	0.0574522	LOGISTIC-BINARY
41272#G445	Operative procedures - OPCS4: G44.5 Fibreoptic endoscopic percutaneous insertion of gastrostomy	CAT-MUL	181019/247(181266)	-0.0165322	-0.0335721	0.0005445	0.0574839	LOGISTIC-BINARY
41210#Q033	Operative procedures - secondary OPCS4: Q03.3 Cone biopsy of cervix uteri NEC	CAT-MUL	181228/38(181266)	-0.041996	-0.0851941	0.00146931	0.057509	LOGISTIC-BINARY
25722	Weighted-mean ISOVF in tract medial lemniscus (right)	CONTINUOUS	14905	-0.00210443	-0.00427603	6.71671e-05	0.0575184	LINEAR
100004	Fat	CONTINUOUS	25938	-0.00161525	-0.00328237	5.18751e-05	0.057567	LINEAR
27334	Area of G+S-cingul-Ant (left hemisphere)	CONTINUOUS	15755	-0.00205249	-0.00417116	6.61749e-05	0.0575969	LINEAR
131622	Date K45 first reported (other abdominal hernia)	DATE	181159/107(181266)	-0.0250434	-0.0508527	0.000854493	0.0576316	LOGISTIC-BINARY
41229#5NF	PCT responsible for patient data: NORTH LANCASHIRE TEACHING PCT	CAT-MUL	181112/154(181266)	-0.0209144	-0.0424742	0.000709362	0.057644	LOGISTIC-BINARY
41272#A172	Operative procedures - OPCS4: A17.2 Endoscopic third ventriculostomy	CAT-MUL	181250/16(181266)	-0.0642196	-0.130178	0.00239043	0.0576553	LOGISTIC-BINARY
41200#F345	Operative procedures - main OPCS4: F34.5 Excision of remnant of tonsil	CAT-MUL	181233/33(181266)	-0.04498	-0.0912782	0.00162568	0.0577511	LOGISTIC-BINARY
20003#1140855694	Treatment/medication code: oxygen gas	CAT-MUL	181239/10(181249)	0.0828795	-0.00256745	0.168602	0.0578426	LOGISTIC-BINARY
41229#5PA	PCT responsible for patient data: LEICESTERSHIRE COUNTY AND RUTLAND PCT	CAT-MUL	180460/806(181266)	-0.00917523	-0.018651	0.00031118	0.0578627	LOGISTIC-BINARY
41210#Y221	Operative procedures - secondary OPCS4: Y22.1 Aspiration of haematoma of organ NOC	CAT-MUL	180852/414(181266)	0.0128228	-0.000419899	0.0260838	0.0578966	LOGISTIC-BINARY
41272#Y221	Operative procedures - OPCS4: Y22.1 Aspiration of haematoma of organ NOC	CAT-MUL	180852/414(181266)	0.0128228	-0.000419899	0.0260838	0.0578966	LOGISTIC-BINARY
41272#C185	Operative procedures - OPCS4: C18.5 Tarsomullerectomy	CAT-MUL	181242/24(181266)	0.0533595	-0.00170925	0.10858	0.0579505	LOGISTIC-BINARY
25813	Volume of grey matter in Inferior Temporal Gyrus, temporooccipital part (right)	CONTINUOUS	15678	-0.00205409	-0.00417743	6.92498e-05	0.0579534	LINEAR
100540	Low calorie hot chocolate intake	CAT-SIN	25920	-0.0118988	-0.0158516	-0.00794591	0.0579585	ORDERED-LOGISTIC
41272#Q071	Operative procedures - OPCS4: Q07.1 Abdominal hysterocolpectomy and excision of periuterine tissue	CAT-MUL	181219/47(181266)	-0.0376834	-0.0765295	0.00138937	0.058018	LOGISTIC-BINARY
20003#1140871996	Treatment/medication code: sanomigran 500micrograms tablet	CAT-MUL	181211/38(181249)	0.0424818	-0.00137906	0.0864801	0.058065	LOGISTIC-BINARY
27851	Disc diameter after inverse rank normal transformation (left)	CONTINUOUS	20939	-0.0017921	-0.00364554	6.13442e-05	0.0580792	LINEAR
41210#G445	Operative procedures - secondary OPCS4: G44.5 Fibreoptic endoscopic percutaneous insertion of gastrostomy	CAT-MUL	181238/28(181266)	-0.0485824	-0.0985729	0.00187532	0.0580795	LOGISTIC-BINARY
41200#D142	Operative procedures - main OPCS4: D14.2 Tympanoplasty NEC	CAT-MUL	181143/123(181266)	-0.0233594	-0.0474846	0.000836327	0.0581053	LOGISTIC-BINARY
41210#Z781	Operative procedures - secondary OPCS4: Z78.1 Shafts of tibia and fibula in combination	CAT-MUL	181234/32(181266)	0.0461942	-0.00150506	0.0940365	0.0581263	LOGISTIC-BINARY
41272#Z781	Operative procedures - OPCS4: Z78.1 Shafts of tibia and fibula in combination	CAT-MUL	181234/32(181266)	0.0461942	-0.00150506	0.0940365	0.0581263	LOGISTIC-BINARY
41200#G215	Operative procedures - main OPCS4: G21.5 Insertion of stent into oesophagus NEC	CAT-MUL	181243/23(181266)	0.0546067	-0.00173571	0.111213	0.0581325	LOGISTIC-BINARY
41272#G698	Operative procedures - OPCS4: G69.8 Other specified excision of ileum	CAT-MUL	181214/52(181266)	0.0362135	-0.00117853	0.0737414	0.0581498	LOGISTIC-BINARY
845	Age completed full time education	INTEGER	124190	-0.00138268	-0.00184758	-0.000917782	0.0581836	ORDERED-LOGISTIC
41210#S433	Operative procedures - secondary OPCS4: S43.3 Removal of suture from skin of head or neck	CAT-MUL	181233/33(181266)	-0.044653	-0.0906577	0.00173233	0.058208	LOGISTIC-BINARY
22611#2	Workplace had a lot of cigarette smoke from other people smoking	CAT-MUL	39049/6912(45961)	-0.00339191	-0.0069022	0.000118268	0.058233	LOGISTIC-BINARY
26686	Volume of VLp (left hemisphere)	CONTINUOUS	15755	-0.00203138	-0.00413422	7.14491e-05	0.0583078	LINEAR
41272#X121	Operative procedures - OPCS4: X12.1 Reamputation at higher level	CAT-MUL	181253/13(181266)	-0.0710696	-0.144095	0.00296997	0.0583426	LOGISTIC-BINARY
41210#W891	Operative procedures - secondary OPCS4: W89.1 Endoscopic chondroplasty NEC	CAT-MUL	180678/588(181266)	0.0107506	-0.00037397	0.0218882	0.05835	LOGISTIC-BINARY
41210#F161	Operative procedures - secondary OPCS4: F16.1 Drainage of abscess of alveolus of tooth	CAT-MUL	181236/30(181266)	0.0477647	-0.00159321	0.0973287	0.0584174	LOGISTIC-BINARY
20003#1140922804	Treatment/medication code: premique 0.625mg/5mg tablet	CAT-MUL	180604/645(181249)	0.0102535	-0.00036515	0.0208842	0.0585488	LOGISTIC-BINARY
41272#S052	Operative procedures - OPCS4: S05.2 Microscopically controlled excision of lesion of skin using fresh tissue technique NEC	CAT-MUL	181252/14(181266)	-0.068687	-0.139418	0.00285047	0.0585697	LOGISTIC-BINARY
131154	Date H18 first reported (other disorders of cornea)	DATE	179758/1508(181266)	0.00672088	-0.000241169	0.0136887	0.058585	LOGISTIC-BINARY
41210#U199	Operative procedures - secondary OPCS4: U19.9 Unspecified diagnostic electrocardiography	CAT-MUL	181216/50(181266)	-0.0364055	-0.0740757	0.0014099	0.0586946	LOGISTIC-BINARY
102900	Goat's cheese intake	CAT-SIN	25928	-0.0130475	-0.0172564	-0.00883854	0.0587384	ORDERED-LOGISTIC
40006#C432	Type of cancer: ICD10: C43.2 Malignant melanoma of ear and external auricular canal	CAT-MUL	181256/10(181266)	0.0841212	-0.00255187	0.171921	0.0587398	LOGISTIC-BINARY
27607	Area of S-oc-middle+Lunatus (right hemisphere)	CONTINUOUS	15755	-0.00205543	-0.00418804	7.71722e-05	0.0588855	LINEAR
25713	Weighted-mean ISOVF in tract corticospinal tract (right)	CONTINUOUS	14905	-0.00209669	-0.00427216	7.87773e-05	0.0588919	LINEAR
41200#W368	Operative procedures - main OPCS4: W36.8 Other specified diagnostic puncture of bone	CAT-MUL	181253/13(181266)	0.0725925	-0.00251457	0.148094	0.0588944	LOGISTIC-BINARY
20003#1141150620	Treatment/medication code: zolmitriptan	CAT-MUL	180992/257(181249)	-0.0161287	-0.0328502	0.000626128	0.0589436	LOGISTIC-BINARY
22617#1232	Job code - historical: Garage managers and proprietors	CAT-MUL	46642/18(46660)	0.0611198	-0.00231641	0.124532	0.0589468	LOGISTIC-BINARY
22617#2127	Job code - historical: Production and process engineers	CAT-MUL	46641/19(46660)	0.059828	-0.00220446	0.121961	0.0589553	LOGISTIC-BINARY
41210#R328	Operative procedures - secondary OPCS4: R32.8 Other specified repair of obstetric laceration	CAT-MUL	181211/55(181266)	0.0351483	-0.00127275	0.0717048	0.0590162	LOGISTIC-BINARY
25325	Mean L3 in posterior thalamic radiation on FA skeleton (left)	CONTINUOUS	14905	-0.0019824	-0.00404051	7.57051e-05	0.0590424	LINEAR
130344	Date B99 first reported (other and unspecified infectious diseases)	DATE	180899/367(181266)	0.0135596	-0.000509271	0.02765	0.0590848	LOGISTIC-BINARY
41272#S068	Operative procedures - OPCS4: S06.8 Other specified other excision of lesion of skin	CAT-MUL	179191/2075(181266)	0.00572033	-0.000219268	0.0116638	0.0591597	LOGISTIC-BINARY
25839	Volume of grey matter in Cingulate Gyrus, anterior division (right)	CONTINUOUS	15678	-0.00205945	-0.00419874	7.9846e-05	0.0591846	LINEAR
27363	Area of G-temp-sup-Plan-polar (left hemisphere)	CONTINUOUS	15755	-0.00204743	-0.00417536	8.05049e-05	0.0593189	LINEAR
40011#8120	Histology of cancer tumour: Transitional cell carcinoma	CAT-MUL	181048/218(181266)	-0.0174437	-0.0355553	0.000713457	0.0593882	LOGISTIC-BINARY
41200#F201	Operative procedures - main OPCS4: F20.1 Excision of gingiva	CAT-MUL	181252/14(181266)	-0.0679832	-0.138221	0.00314406	0.0594512	LOGISTIC-BINARY
23507	Free Cholesterol in Medium VLDL	CONTINUOUS	43435	0.0012171	-4.85202e-05	0.00248272	0.0594531	LINEAR
41200#E932	Operative procedures - main OPCS4: E93.2 Spirometry	CAT-MUL	181241/25(181266)	0.0520596	-0.00196898	0.106291	0.059499	LOGISTIC-BINARY
20003#1141189068	Treatment/medication code: solpadeine headache soluble tablet	CAT-MUL	181228/21(181249)	-0.0557975	-0.113624	0.00250333	0.059719	LOGISTIC-BINARY
41272#H012	Operative procedures - OPCS4: H01.2 Emergency excision of abnormal appendix NEC	CAT-MUL	180086/1180(181266)	0.00755696	-0.000306516	0.015427	0.0597298	LOGISTIC-BINARY
23495	Concentration of Large VLDL Particles	CONTINUOUS	43435	0.00121657	-4.98772e-05	0.00248302	0.0597306	LINEAR
40006#D051	Type of cancer: ICD10: D05.1 Intraductal carcinoma in situ	CAT-MUL	179374/1892(181266)	-0.0059646	-0.012172	0.00024701	0.059742	LOGISTIC-BINARY
26750	Area of superiortemporal (left hemisphere)	CONTINUOUS	15755	-0.00204023	-0.00416453	8.40656e-05	0.0597803	LINEAR
26590	Volume of Caudate (right hemisphere)	CONTINUOUS	15755	-0.00205222	-0.00418932	8.48852e-05	0.0598192	LINEAR
20666	Liking for globe artichoke	CAT-SIN	51907	-0.00199168	-0.0026571	-0.00132626	0.0598758	ORDERED-LOGISTIC
41272#X348	Operative procedures - OPCS4: X34.8 Other specified other intravenous transfusion	CAT-MUL	181212/54(181266)	0.0353233	-0.00142388	0.0721721	0.0599503	LOGISTIC-BINARY
27015	Grey-white contrast in rostralmiddlefrontal (left hemisphere)	CONTINUOUS	15755	-0.00185536	-0.00378857	7.78442e-05	0.0599649	LINEAR
41200#J475	Operative procedures - main OPCS4: J47.5 Percutaneous insertion of tubal prosthesis into common bile duct	CAT-MUL	181213/53(181266)	-0.0351649	-0.0717055	0.00157937	0.0600086	LOGISTIC-BINARY
22617#6131	Job code - historical: Veterinary nurses and assistants	CAT-MUL	46545/115(46660)	-0.0240345	-0.0490687	0.00103737	0.0600809	LOGISTIC-BINARY
12188	Operator indicated brain MRI measurement completed	CAT-SIN	2662/13937(16599)	-0.0054611	-0.0111575	0.000229456	0.0600972	LOGISTIC-BINARY
41210#V543	Operative procedures - secondary OPCS4: V54.3 Osteotomy of spine NEC	CAT-MUL	181228/38(181266)	0.0420256	-0.00171175	0.0859079	0.0601107	LOGISTIC-BINARY
41272#F345	Operative procedures - OPCS4: F34.5 Excision of remnant of tonsil	CAT-MUL	181232/34(181266)	-0.0439091	-0.0895411	0.00202105	0.060169	LOGISTIC-BINARY
41200#W572	Operative procedures - main OPCS4: W57.2 Primary excision arthroplasty of joint NEC	CAT-MUL	180614/652(181266)	-0.0100986	-0.0206235	0.000439755	0.0601931	LOGISTIC-BINARY
20003#1140909800	Treatment/medication code: flupentixol	CAT-MUL	181231/18(181249)	0.0612734	-0.0024688	0.125314	0.060212	LOGISTIC-BINARY
41272#T483	Operative procedures - OPCS4: T48.3 Introduction of therapeutic substance into peritoneal cavity	CAT-MUL	181249/17(181266)	0.0631383	-0.00253404	0.129167	0.0602768	LOGISTIC-BINARY
6138#100	Qualifications	CAT-MUL	148786/30851(179637)	0.00168624	-7.28005e-05	0.00344557	0.0602834	LOGISTIC-BINARY
20003#1141153248	Treatment/medication code: colazide 750mg capsule	CAT-MUL	181230/19(181249)	0.0592877	-0.00247126	0.121194	0.0603426	LOGISTIC-BINARY
41210#J268	Operative procedures - secondary OPCS4: J26.8 Other specified other operations on gall bladder	CAT-MUL	181243/23(181266)	0.0540057	-0.00224852	0.110534	0.0605384	LOGISTIC-BINARY
41210#Y063	Operative procedures - secondary OPCS4: Y06.3 Enucleation of lesion of organ NOC	CAT-MUL	181226/40(181266)	-0.0403962	-0.0824701	0.00191757	0.0606237	LOGISTIC-BINARY
41272#Y063	Operative procedures - OPCS4: Y06.3 Enucleation of lesion of organ NOC	CAT-MUL	181226/40(181266)	-0.0403962	-0.0824701	0.00191757	0.0606237	LOGISTIC-BINARY
41200#E641	Operative procedures - main OPCS4: E64.1 Endoscopic extirpation of lesion of nasal cavity	CAT-MUL	181256/10(181266)	-0.0800556	-0.162973	0.00415111	0.0606372	LOGISTIC-BINARY
131864	Date M13 first reported (other arthritis)	DATE	164581/16685(181266)	-0.00211063	-0.00431546	9.45256e-05	0.0606381	LOGISTIC-BINARY
20003#1140866026	Treatment/medication code: creon e/c granules in capsule	CAT-MUL	181179/70(181249)	0.0308611	-0.00133613	0.0631533	0.0606965	LOGISTIC-BINARY
132098	Date N61 first reported (inflammatory disorders of breast)	DATE	179958/1308(181266)	-0.00714048	-0.0146001	0.000324454	0.0607316	LOGISTIC-BINARY
40006#C549	Type of cancer: ICD10: C54.9 Corpus uteri, unspecified	CAT-MUL	181219/47(181266)	0.037717	-0.00162041	0.0772208	0.0607715	LOGISTIC-BINARY
41210#P235	Operative procedures - secondary OPCS4: P23.5 Paravaginal repair	CAT-MUL	181255/11(181266)	-0.0766802	-0.156466	0.00369117	0.0608402	LOGISTIC-BINARY
21029	More frequent bowel movements when abdominal discomfort/pain started	CAT-SIN	42081	0.00230975	0.00154799	0.0030715	0.0608769	ORDERED-LOGISTIC
41272#S088	Operative procedures - OPCS4: S08.8 Other specified curettage of lesion of skin	CAT-MUL	181205/61(181266)	-0.0327054	-0.0668314	0.00158635	0.0609848	LOGISTIC-BINARY
41200#W364	Operative procedures - main OPCS4: W36.4 Diagnostic puncture of sternum	CAT-MUL	181251/15(181266)	0.0665656	-0.00296953	0.136283	0.0610645	LOGISTIC-BINARY
41210#Q165	Operative procedures - secondary OPCS4: Q16.5 Radiofrequency ablation of endometrium	CAT-MUL	181207/59(181266)	-0.0332983	-0.0680805	0.00161298	0.0610905	LOGISTIC-BINARY
41210#F341	Operative procedures - secondary OPCS4: F34.1 Bilateral dissection tonsillectomy	CAT-MUL	181253/13(181266)	0.0718575	-0.0031273	0.147237	0.0611345	LOGISTIC-BINARY
25799	Volume of grey matter in Superior Temporal Gyrus, anterior division (right)	CONTINUOUS	15678	-0.00198994	-0.004073	9.3115e-05	0.0611566	LINEAR
41210#E041	Operative procedures - secondary OPCS4: E04.1 Submucous diathermy to turbinate of nose	CAT-MUL	180892/374(181266)	-0.0132762	-0.027163	0.000632078	0.0611637	LOGISTIC-BINARY
41210#Z365	Operative procedures - secondary OPCS4: Z36.5 Vertebral artery	CAT-MUL	181205/61(181266)	0.0330044	-0.00149478	0.0675977	0.0611674	LOGISTIC-BINARY
41272#Z365	Operative procedures - OPCS4: Z36.5 Vertebral artery	CAT-MUL	181205/61(181266)	0.0330044	-0.00149478	0.0675977	0.0611674	LOGISTIC-BINARY
20003#1140865380	Treatment/medication code: kolanticon gel	CAT-MUL	181236/13(181249)	0.0719875	-0.00309028	0.147608	0.0611796	LOGISTIC-BINARY
25004	Volume of ventricular cerebrospinal fluid	CONTINUOUS	15678	-0.00182204	-0.00372967	8.55811e-05	0.0612004	LINEAR
27565	Area of G-front-middle (right hemisphere)	CONTINUOUS	15755	-0.00202996	-0.00415556	9.56374e-05	0.0612358	LINEAR
41210#Z446	Operative procedures - secondary OPCS4: Z44.6 Pouch of Douglas	CAT-MUL	181253/13(181266)	-0.0701154	-0.143118	0.00373426	0.0613124	LOGISTIC-BINARY
41272#Z446	Operative procedures - OPCS4: Z44.6 Pouch of Douglas	CAT-MUL	181253/13(181266)	-0.0701154	-0.143118	0.00373426	0.0613124	LOGISTIC-BINARY
20003#1140909706	Treatment/medication code: chlortalidone	CAT-MUL	181229/20(181249)	-0.0565973	-0.11555	0.00302344	0.0614251	LOGISTIC-BINARY
23435	Triglycerides to Phosphoglycerides ratio	CONTINUOUS	43402	0.00121848	-5.85409e-05	0.0024955	0.0614672	LINEAR
23412	Phospholipids in VLDL	CONTINUOUS	43435	0.00120241	-5.78444e-05	0.00246266	0.0614828	LINEAR
25210	Mean L1 in inferior cerebellar peduncle on FA skeleton (right)	CONTINUOUS	14905	-0.00207366	-0.00424765	0.000100334	0.0615507	LINEAR
25570	Weighted-mean L1 in tract acoustic radiation (right)	CONTINUOUS	14905	0.00207156	-0.000100291	0.00424341	0.0615578	LINEAR
20255-1	Spirometry QC measure	CAT-SIN	111203/150194	-999	-999	-999	0.0616161	MULTINOMIAL-LOGISTIC
20620	Liking for blue cheese	CAT-SIN	71212	-0.00169189	-0.00225736	-0.00112642	0.0616316	ORDERED-LOGISTIC
20113#100	Illnesses of adopted mother	CAT-MUL	831/611(1442)	0.0139012	-0.000646473	0.028531	0.0616386	LOGISTIC-BINARY
41245#1610	Main speciality of consultant (recoded): Ophthalmology	CAT-MUL	153560/27070(180630)	0.00174914	-8.54192e-05	0.00358402	0.061684	LOGISTIC-BINARY
41272#E034	Operative procedures - OPCS4: E03.4 Closure of perforation of septum of nose NEC	CAT-MUL	181207/59(181266)	0.0335632	-0.00159186	0.0688265	0.0617352	LOGISTIC-BINARY
20003#1140869162	Treatment/medication code: marvelon tablet	CAT-MUL	181170/79(181249)	-0.0287431	-0.0588749	0.00148533	0.0619596	LOGISTIC-BINARY
41210#S521	Operative procedures - secondary OPCS4: S52.1 Insertion of steroid into subcutaneous tissue	CAT-MUL	181177/89(181266)	0.0272255	-0.0013408	0.0558609	0.0620815	LOGISTIC-BINARY
6332#0	Item selected for each puzzle: 0 top-left	CAT-MUL	458/11302(11760)	-0.0122086	-0.025048	0.000607094	0.0621074	LOGISTIC-BINARY
104280	Pea intake	CAT-SIN	25929	0.00473253	0.00315962	0.00630544	0.0621203	ORDERED-LOGISTIC
23471	Lactate	CONTINUOUS	43324	-0.00122673	-0.00251592	6.24543e-05	0.0621789	LINEAR
41200#T203	Operative procedures - main OPCS4: T20.3 Primary repair of inguinal hernia using sutures	CAT-MUL	181168/98(181266)	-0.0257337	-0.0527286	0.00135964	0.0621879	LOGISTIC-BINARY
41272#A124	Operative procedures - OPCS4: A12.4 Creation of ventriculoperitoneal shunt	CAT-MUL	181153/113(181266)	-0.0239464	-0.0490755	0.00126843	0.0622548	LOGISTIC-BINARY
41272#J372	Operative procedures - OPCS4: J37.2 Operative cholangiography through cystic duct	CAT-MUL	180804/462(181266)	0.011936	-0.000602866	0.0244917	0.0622574	LOGISTIC-BINARY
22601#32323410	Job coding: school/student counsellor, school attendance officer	CAT-MUL	46581/79(46660)	-0.0286827	-0.0587994	0.00150138	0.0622679	LOGISTIC-BINARY
41210#E498	Operative procedures - secondary OPCS4: E49.8 Other specified diagnostic fibreoptic endoscopic examination of lower respiratory tract	CAT-MUL	181247/19(181266)	-0.0579282	-0.118591	0.003257	0.0624488	LOGISTIC-BINARY
26914	Volume of rostralanteriorcingulate (right hemisphere)	CONTINUOUS	15755	-0.00202443	-0.00415439	0.000105544	0.0624827	LINEAR
27212	Volume of isthmuscingulate (left hemisphere)	CONTINUOUS	15755	-0.00202408	-0.00415407	0.000105908	0.0625297	LINEAR
120105	Feeling down, depressed, or hopeless over the last two weeks	CAT-SIN	65437	-0.00229561	-0.00306162	-0.0015296	0.0625513	ORDERED-LOGISTIC
41272#S132	Operative procedures - OPCS4: S13.2 Punch biopsy of lesion of skin NEC	CAT-MUL	179731/1535(181266)	-0.00654055	-0.0134231	0.000347306	0.0626241	LOGISTIC-BINARY
40006#C492	Type of cancer: ICD10: C49.2 Connective and soft tissue of lower limb, including hip	CAT-MUL	181212/54(181266)	0.0349423	-0.00177575	0.071789	0.062635	LOGISTIC-BINARY
23589	Phospholipids to Total Lipids in Large VLDL percentage	CONTINUOUS	43428	0.00121305	-6.41251e-05	0.00249022	0.062665	LINEAR
130224	Date B34 first reported (viral infection of unspecified site)	DATE	176369/4897(181266)	0.00370192	-0.000196803	0.00760229	0.0627924	LOGISTIC-BINARY
136	Number of operations, self-reported	INTEGER	181249	-0.000933929	-0.00132091	-0.000546944	0.0628322	ORDERED-LOGISTIC
20277#1121	Job code at visit: Production, works and maintenance managers	CAT-MUL	111416/786(112202)	0.00916055	-0.000487452	0.0188172	0.0628703	LOGISTIC-BINARY
41200#W033	Operative procedures - main OPCS4: W03.3 Total correction of claw toe	CAT-MUL	181191/75(181266)	-0.0293132	-0.0601334	0.00163443	0.0628706	LOGISTIC-BINARY
20003#1140867934	Treatment/medication code: triptafen tablet	CAT-MUL	181231/18(181249)	-0.059269	-0.121358	0.00352005	0.0629331	LOGISTIC-BINARY
23003	VCA p18 antigen for Epstein-Barr Virus	INTEGER	3597	-0.00411825	-0.00845939	0.000222888	0.0629728	LINEAR
41272#J212	Operative procedures - OPCS4: J21.2 Drainage of gall bladder	CAT-MUL	181197/69(181266)	-0.0305003	-0.0625686	0.00172554	0.062982	LOGISTIC-BINARY
41210#W132	Operative procedures - secondary OPCS4: W13.2 Displacement osteotomy	CAT-MUL	181182/84(181266)	-0.0276988	-0.0568436	0.00155764	0.0630316	LOGISTIC-BINARY
22617#5119	Job code - historical: Agricultural and fishing trades n.e.c.	CAT-MUL	46612/48(46660)	-0.0367067	-0.0753503	0.00205993	0.0630976	LOGISTIC-BINARY
41210#V488	Operative procedures - secondary OPCS4: V48.8 Other specified denervation of spinal facet joint of vertebra	CAT-MUL	181254/12(181266)	0.0743554	-0.00377675	0.153007	0.0631262	LOGISTIC-BINARY
132136	Date N87 first reported (dysplasia of cervix uteri)	DATE	176276/4990(181266)	-0.00367015	-0.00754079	0.000201896	0.0631367	LOGISTIC-BINARY
25795	Volume of grey matter in Precentral Gyrus (right)	CONTINUOUS	15678	-0.00191926	-0.003944	0.000105483	0.0631879	LINEAR
41200#A579	Operative procedures - main OPCS4: A57.9 Unspecified operations on spinal nerve root	CAT-MUL	181253/13(181266)	-0.0697945	-0.14293	0.00431676	0.0632677	LOGISTIC-BINARY
5113	6mm cylindrical power angle (left)	INTEGER	33428	-0.0013883	-0.00285403	7.74313e-05	0.0633924	LINEAR
41210#W838	Operative procedures - secondary OPCS4: W83.8 Other specified therapeutic endoscopic operations on other articular cartilage	CAT-MUL	181159/107(181266)	0.0247195	-0.00135828	0.0508613	0.0635182	LOGISTIC-BINARY
25392	Mean OD in middle cerebellar peduncle on FA skeleton	CONTINUOUS	14905	0.00201594	-0.00011479	0.00414668	0.0636838	LINEAR
25208	Mean L1 in medial lemniscus on FA skeleton (right)	CONTINUOUS	14905	-0.00206619	-0.00425056	0.000118179	0.0637479	LINEAR
25608	Weighted-mean L2 in tract inferior fronto-occipital fasciculus (left)	CONTINUOUS	14905	-0.00193012	-0.00397082	0.000110578	0.0637715	LINEAR
41272#S108	Operative procedures - OPCS4: S10.8 Other specified other destruction of lesion of skin of head or neck	CAT-MUL	181248/18(181266)	0.0606478	-0.0033171	0.124881	0.0637721	LOGISTIC-BINARY
3627	Age angina diagnosed	INTEGER	3015	0.0039188	-0.000224933	0.00806253	0.0637915	LINEAR
41210#Y461	Operative procedures - secondary OPCS4: Y46.1 Trans-sphenoidal open approach to contents of cranium	CAT-MUL	181238/28(181266)	-0.047674	-0.0978816	0.00294676	0.063908	LOGISTIC-BINARY
41272#Y461	Operative procedures - OPCS4: Y46.1 Trans-sphenoidal open approach to contents of cranium	CAT-MUL	181238/28(181266)	-0.047674	-0.0978816	0.00294676	0.063908	LOGISTIC-BINARY
41210#X713	Operative procedures - secondary OPCS4: X71.3 Procurement of drugs for chemotherapy for neoplasm for regimens in Band 8	CAT-MUL	181074/192(181266)	-0.0182909	-0.0376175	0.00108217	0.0639313	LOGISTIC-BINARY
22601#34223155	Job coding: textile, cloth or soft furnishings designer	CAT-MUL	46620/40(46660)	-0.0401062	-0.082466	0.00240464	0.0640034	LOGISTIC-BINARY
41272#K615	Operative procedures - OPCS4: K61.5 Implantation of single chamber cardiac pacemaker system	CAT-MUL	181223/43(181266)	0.0389615	-0.00218249	0.0802768	0.0640292	LOGISTIC-BINARY
20003#1141180662	Treatment/medication code: zirtek allergy 10mg tablet	CAT-MUL	181205/44(181249)	-0.0380864	-0.0783143	0.00230127	0.0640466	LOGISTIC-BINARY
22617#1137	Job code - historical: Research and development managers	CAT-MUL	46306/354(46660)	-0.0135516	-0.0278917	0.000796077	0.0640671	LOGISTIC-BINARY
41200#M473	Operative procedures - main OPCS4: M47.3 Removal of urethral catheter from bladder	CAT-MUL	180523/743(181266)	-0.00932107	-0.0191817	0.00055072	0.0640674	LOGISTIC-BINARY
41272#T699	Operative procedures - OPCS4: T69.9 Unspecified freeing of tendon	CAT-MUL	181193/73(181266)	-0.0295308	-0.0607511	0.00182414	0.06435	LOGISTIC-BINARY
41272#W036	Operative procedures - OPCS4: W03.6 Osteotomy of multiple metatarsals and fixation HFQ	CAT-MUL	181060/206(181266)	-0.0176356	-0.036302	0.00107431	0.0643626	LOGISTIC-BINARY
20003#1140909874	Treatment/medication code: vitamin b6 preparation	CAT-MUL	180920/329(181249)	-0.0139783	-0.0287785	0.00084662	0.0643777	LOGISTIC-BINARY
40011#9251	Histology of cancer tumour: Malignant giant cell tumor of soft parts	CAT-MUL	181256/10(181266)	-0.0785269	-0.161058	0.00540896	0.0645695	LOGISTIC-BINARY
23424	Total Lipids in VLDL	CONTINUOUS	43435	0.00118877	-7.23655e-05	0.00244991	0.0646742	LINEAR
41200#W092	Operative procedures - main OPCS4: W09.2 Curettage of lesion of bone and graft HFQ	CAT-MUL	181251/15(181266)	0.0659661	-0.00382931	0.136105	0.0646805	LOGISTIC-BINARY
41246#1910	Treatment speciality of consultant (recoded): Obstetrics	CAT-MUL	164401/8587(172988)	-0.00310719	-0.00640375	0.000189468	0.0646915	LOGISTIC-BINARY
22601#32323113	Job coding: school/student counsellor, school attendance officer	CAT-MUL	46623/37(46660)	-0.0414529	-0.0853333	0.00261535	0.0647317	LOGISTIC-BINARY
27755	Volume of S-oc-middle+Lunatus (right hemisphere)	CONTINUOUS	15755	-0.00199978	-0.004122	0.000122453	0.0647636	LINEAR
26552	Volume of Cortex (left hemisphere)	CONTINUOUS	15755	-0.00191782	-0.00395357	0.000117932	0.0648291	LINEAR
41200#J123	Operative procedures - main OPCS4: J12.3 Selective internal radiotherapy with microspheres to lesion of liver	CAT-MUL	181252/14(181266)	0.0680945	-0.00412278	0.140275	0.0648301	LOGISTIC-BINARY
41272#F384	Operative procedures - OPCS4: F38.4 Destruction of lesion of mouth NEC	CAT-MUL	181240/26(181266)	-0.0490407	-0.100836	0.00324863	0.0648482	LOGISTIC-BINARY
23600	Cholesterol to Total Lipids in Small VLDL percentage	CONTINUOUS	43435	0.00121375	-7.5062e-05	0.00250256	0.0649187	LINEAR
131158	Date H20 first reported (iridocyclitis)	DATE	180257/1009(181266)	0.00800489	-0.000493691	0.0165113	0.0650006	LOGISTIC-BINARY
40011#8522	Histology of cancer tumour: Infiltrating duct and lobular carcinoma	CAT-MUL	180800/466(181266)	-0.0117116	-0.0241427	0.000737495	0.0650106	LOGISTIC-BINARY
1787	Maternal smoking around birth	CAT-SIN	110316/46639(156955)	0.00140692	-8.78745e-05	0.00290188	0.0650884	LOGISTIC-BINARY
41210#Y809	Operative procedures - secondary OPCS4: Y80.9 Unspecified general anaesthetic	CAT-MUL	176773/4493(181266)	-0.00385694	-0.00795469	0.000242186	0.0650899	LOGISTIC-BINARY
41272#Y809	Operative procedures - OPCS4: Y80.9 Unspecified general anaesthetic	CAT-MUL	176773/4493(181266)	-0.00385694	-0.00795469	0.000242186	0.0650899	LOGISTIC-BINARY
41272#E029	Operative procedures - OPCS4: E02.9 Unspecified plastic operations on nose	CAT-MUL	181255/11(181266)	0.0772812	-0.00456754	0.159605	0.0651321	LOGISTIC-BINARY
27000	Grey-white contrast in lateralorbitofrontal (left hemisphere)	CONTINUOUS	15755	-0.0018426	-0.00380074	0.00011554	0.0651351	LINEAR
[truncated: 16,962 more rows]

## Sheet: Table S4
varname	description	vartype	n	beta	lower	upper	pvalue	restype	fdr_sign	bonf_sign
3536	Age started hormone-replacement therapy (HRT)	INTEGER	63973	-0.0117281	-0.012752	-0.0107043	0	LINEAR	1	1
2814	Ever used hormone-replacement therapy (HRT)	CAT-SIN	109406/71430(180836)	0.0142102	0.0127475	0.0156735	0	LOGISTIC-BINARY	1	1
30180	Lymphocyte percentage	CONTINUOUS	175238	0.00333613	0.00268046	0.00399179	2.03708e-23	LINEAR	1	1
132146	Date N92 first reported (excessive, frequent and irregular menstruation)	DATE	161578/19688(181266)	-0.0107003	-0.0128166	-0.00858426	3.74643e-23	LOGISTIC-BINARY	1	1
3546	Age last used hormone-replacement therapy (HRT)	INTEGER	53229	-0.0049698	-0.00596436	-0.00397525	1.24619e-22	LINEAR	1	1
41245#1380	Main speciality of consultant (recoded): Gynaecology	CAT-MUL	131231/49548(180779)	-0.00667922	-0.00814924	-0.0052094	5.29052e-19	LOGISTIC-BINARY	1	1
21050	Degree bothered by menstrual cramps or other problems with period in the last 3 months	CAT-SIN	21008	-0.0287315	-0.0350778	-0.0223852	5.8815e-19	ORDERED-LOGISTIC	1	1
41246#1580	Treatment speciality of consultant (recoded): Gynaecology	CAT-MUL	118814/56521(175335)	-0.00622912	-0.00764948	-0.00480897	8.23347e-18	LOGISTIC-BINARY	1	1
30200	Neutrophill percentage	CONTINUOUS	175238	-0.00285125	-0.00350663	-0.00219587	1.51439e-17	LINEAR	1	1
30750	Glycated haemoglobin (HbA1c)	CONTINUOUS	172694	0.00258849	0.00196736	0.00320962	3.15594e-16	LINEAR	1	1
41210#Q221	Operative procedures - secondary OPCS4: Q22.1 Bilateral salpingoophorectomy	CAT-MUL	173421/7845(181266)	-0.0132201	-0.0163952	-0.0100447	3.34312e-16	LOGISTIC-BINARY	1	1
30140	Neutrophill count	CONTINUOUS	175235	-0.00271746	-0.00337438	-0.00206053	5.19012e-16	LINEAR	1	1
30610	Alkaline phosphatase	CONTINUOUS	172737	0.0025757	0.00194577	0.00320563	1.11646e-15	LINEAR	1	1
2824	Age at hysterectomy	INTEGER	33723	-0.00558798	-0.0070301	-0.00414587	3.16104e-14	LINEAR	1	1
41272#Q074	Operative procedures - OPCS4: Q07.4 Total abdominal hysterectomy NEC	CAT-MUL	172697/8569(181266)	-0.0115989	-0.0146466	-0.00855097	8.71759e-14	LOGISTIC-BINARY	1	1
2834	Bilateral oophorectomy (both ovaries removed)	CAT-SIN	164112/14740(178852)	-0.00904054	-0.0114232	-0.0066579	1.02978e-13	LOGISTIC-BINARY	1	1
41200#Q074	Operative procedures - main OPCS4: Q07.4 Total abdominal hysterectomy NEC	CAT-MUL	172908/8358(181266)	-0.0116916	-0.0147757	-0.0086072	1.08814e-13	LOGISTIC-BINARY	1	1
41272#Q221	Operative procedures - OPCS4: Q22.1 Bilateral salpingoophorectomy	CAT-MUL	171823/9443(181266)	-0.0106815	-0.0135896	-0.00777322	6.05863e-13	LOGISTIC-BINARY	1	1
3148	Heel bone mineral density (BMD)	CONTINUOUS	104519	-0.00306042	-0.00389415	-0.0022267	6.30155e-13	LINEAR	1	1
78	Heel bone mineral density (BMD) T-score, automated	CONTINUOUS	104529	-0.00304873	-0.00388248	-0.00221499	7.71342e-13	LINEAR	1	1
3147	Heel quantitative ultrasound index (QUI), direct entry	CONTINUOUS	104529	-0.00304826	-0.003882	-0.00221451	7.77702e-13	LINEAR	1	1
20004#1355	Operation code: bilateral oophorectomy	CAT-MUL	166942/14307(181249)	-0.00860397	-0.0110159	-0.00619199	2.7118e-12	LOGISTIC-BINARY	1	1
3144	Heel Broadband ultrasound attenuation, direct entry	CONTINUOUS	104525	-0.00292212	-0.00375898	-0.00208526	7.75436e-12	LINEAR	1	1
132130	Date N84 first reported (polyp of female genital tract)	DATE	168798/12468(181266)	-0.00873097	-0.0112852	-0.0061766	2.09113e-11	LOGISTIC-BINARY	1	1
30830	SHBG	CONTINUOUS	155175	-0.00223893	-0.00293514	-0.00154271	2.92698e-10	LINEAR	1	1
131964	Date M81 first reported (osteoporosis without pathological fracture)	DATE	168292/12974(181266)	0.00807351	0.00552105	0.010627	5.71033e-10	LOGISTIC-BINARY	1	1
21026	Discomfort/pain occurring only during menstrual bleed	CAT-SIN	14982/716(15698)	-0.0344251	-0.0454834	-0.0234021	9.81964e-10	LOGISTIC-BINARY	1	1
30670	Urea	CONTINUOUS	172613	0.00192855	0.00130198	0.00255513	1.61614e-09	LINEAR	1	1
30000	White blood cell (leukocyte) count	CONTINUOUS	175546	-0.00197123	-0.00262835	-0.00131411	4.12161e-09	LINEAR	1	1
41272#Q181	Operative procedures - OPCS4: Q18.1 Diagnostic endoscopic examination of uterus and biopsy of lesion of uterus	CAT-MUL	174450/6816(181266)	-0.00998393	-0.0133865	-0.00658092	8.88851e-09	LOGISTIC-BINARY	1	1
30650	Aspartate aminotransferase	CONTINUOUS	172136	0.00188239	0.00123951	0.00252527	9.54233e-09	LINEAR	1	1
41272#Q188	Operative procedures - OPCS4: Q18.8 Other specified diagnostic endoscopic examination of uterus	CAT-MUL	176392/4874(181266)	-0.0110533	-0.0150499	-0.00705583	5.95493e-08	LOGISTIC-BINARY	1	1
30090	Platelet crit	CONTINUOUS	175545	-0.00179848	-0.00245352	-0.00114345	7.40028e-08	LINEAR	1	1
4124	Heel bone mineral density (BMD) (right)	CONTINUOUS	57028	-0.00291834	-0.00403869	-0.001798	3.30894e-07	LINEAR	1	1
4123	Heel quantitative ultrasound index (QUI), direct entry (right)	CONTINUOUS	57040	-0.00290169	-0.004022	-0.00178139	3.8548e-07	LINEAR	1	1
4125	Heel bone mineral density (BMD) T-score, automated (right)	CONTINUOUS	57040	-0.0029014	-0.00402171	-0.00178109	3.86511e-07	LINEAR	1	1
20004#1357	Operation code: hysterectomy	CAT-MUL	147385/33864(181249)	-0.00436001	-0.00605268	-0.0026674	4.44725e-07	LOGISTIC-BINARY	1	1
30080	Platelet count	CONTINUOUS	175547	-0.00168324	-0.00233966	-0.00102681	5.01599e-07	LINEAR	1	1
6153#4	Medication for cholesterol, blood pressure, diabetes, or take exogenous hormones": Hormone replacement therapy	CAT-MUL	166910/13488(180398)	0.00628249	0.00381514	0.00875059	6.04309e-07	LOGISTIC-BINARY	1	1
20010	Interpolated Year when operation took place	CONTINUOUS	148364	-0.00173548	-0.00242884	-0.00104212	9.31262e-07	LINEAR	1	1
50	Standing height	CONTINUOUS	180892	-0.00157815	-0.00220922	-0.000947085	9.52116e-07	LINEAR	1	1
41200#Q188	Operative procedures - main OPCS4: Q18.8 Other specified diagnostic endoscopic examination of uterus	CAT-MUL	177619/3647(181266)	-0.0114884	-0.0160891	-0.00688638	9.90261e-07	LOGISTIC-BINARY	1	1
30600	Albumin	CONTINUOUS	156953	0.00172436	0.00103128	0.00241744	1.08158e-06	LINEAR	1	1
41272#Q121	Operative procedures - OPCS4: Q12.1 Introduction of intrauterine contraceptive device	CAT-MUL	177962/3304(181266)	-0.0121504	-0.0170486	-0.00725183	1.16203e-06	LOGISTIC-BINARY	1	1
4105	Heel bone mineral density (BMD) (left)	CONTINUOUS	57031	-0.00277635	-0.00389773	-0.00165498	1.22126e-06	LINEAR	1	1
30880	Urate	CONTINUOUS	172495	0.00159774	0.000949004	0.00224647	1.3862e-06	LINEAR	1	1
4104	Heel quantitative ultrasound index (QUI), direct entry (left)	CONTINUOUS	57041	-0.00276134	-0.00388269	-0.00163998	1.39297e-06	LINEAR	1	1
4106	Heel bone mineral density (BMD) T-score, automated (left)	CONTINUOUS	57041	-0.00276105	-0.00388241	-0.0016397	1.39647e-06	LINEAR	1	1
30800	Oestradiol	CONTINUOUS	38062	-0.00341161	-0.00480439	-0.00201882	1.58434e-06	LINEAR	1	1
26521	Volume of EstimatedTotalIntraCranial (whole brain)	CONTINUOUS	15755	-0.00523051	-0.00738812	-0.00307289	2.0347e-06	LINEAR	1	1
20011	Interpolated Age of participant when operation took place	CONTINUOUS	148364	-0.0016243	-0.00229631	-0.000952283	2.16698e-06	LINEAR	1	1
30040	Mean corpuscular volume	CONTINUOUS	175548	0.00154744	0.000891479	0.00220339	3.77249e-06	LINEAR	1
4120	Heel broadband ultrasound attenuation (right)	CONTINUOUS	57039	-0.00265665	-0.00378356	-0.00152974	3.83402e-06	LINEAR	1
47	Hand grip strength (right)	INTEGER	180443	-0.00143084	-0.00204357	-0.00081812	4.72058e-06	LINEAR	1
41272#Q171	Operative procedures - OPCS4: Q17.1 Endoscopic resection of lesion of uterus	CAT-MUL	175366/5900(181266)	-0.00831293	-0.0119562	-0.00466887	7.76293e-06	LOGISTIC-BINARY	1
41200#Q181	Operative procedures - main OPCS4: Q18.1 Diagnostic endoscopic examination of uterus and biopsy of lesion of uterus	CAT-MUL	175754/5512(181266)	-0.00858944	-0.0123558	-0.00482226	7.84493e-06	LOGISTIC-BINARY	1
30680	Calcium	CONTINUOUS	156888	0.00155007	0.000865546	0.0022346	9.07471e-06	LINEAR	1
30690	Cholesterol	CONTINUOUS	172720	0.00145996	0.000813819	0.0021061	9.491e-06	LINEAR	1
23461	Glutamine	CONTINUOUS	43324	0.00290636	0.00159154	0.00422118	1.47722e-05	LINEAR	1
30720	Cystatin C	CONTINUOUS	172700	0.00134217	0.000734919	0.00194943	1.47841e-05	LINEAR	1
41210#Q181	Operative procedures - secondary OPCS4: Q18.1 Diagnostic endoscopic examination of uterus and biopsy of lesion of uterus	CAT-MUL	179782/1484(181266)	-0.0158461	-0.0230296	-0.00865975	1.54142e-05	LOGISTIC-BINARY	1
3720	Menstruating today	CAT-SIN	40565/7105(47670)	-0.00791152	-0.011508	-0.00431574	1.61747e-05	LOGISTIC-BINARY	1
30130	Monocyte count	CONTINUOUS	175235	-0.00144252	-0.00209935	-0.000785687	1.67482e-05	LINEAR	1
20003#1140922174	Treatment/medication code: alendronate sodium	CAT-MUL	178037/3212(181249)	0.0108214	0.0058867	0.0157594	1.73418e-05	LOGISTIC-BINARY	1
40011#8520	Histology of cancer tumour: Lobular carcinoma, NOS	CAT-MUL	179419/1847(181266)	-0.0140296	-0.0204559	-0.00759982	1.88544e-05	LOGISTIC-BINARY	1
30860	Total protein	CONTINUOUS	156798	0.0015083	0.000813359	0.00220323	2.10152e-05	LINEAR	1
4101	Heel broadband ultrasound attenuation (left)	CONTINUOUS	57040	-0.00240341	-0.00353008	-0.00127674	2.90572e-05	LINEAR	1
27771	Volume of S-temporal-sup (right hemisphere)	CONTINUOUS	15755	-0.00455262	-0.00668811	-0.00241712	2.94723e-05	LINEAR	1
41200#Q171	Operative procedures - main OPCS4: Q17.1 Endoscopic resection of lesion of uterus	CAT-MUL	175752/5514(181266)	-0.00801404	-0.0117786	-0.00424869	3.01914e-05	LOGISTIC-BINARY	1
23130	Trunk predicted mass	CONTINUOUS	178106	-0.00136329	-0.00200444	-0.000722147	3.07999e-05	LINEAR	1
23129	Trunk fat-free mass	CONTINUOUS	178121	-0.00136032	-0.00200142	-0.00071923	3.20016e-05	LINEAR	1
25010	Volume of brain, grey+white matter	CONTINUOUS	15678	-0.00432131	-0.00635788	-0.00228473	3.21255e-05	LINEAR	1
27623	Area of S-temporal-sup (right hemisphere)	CONTINUOUS	15755	-0.00459592	-0.00676494	-0.0024269	3.29477e-05	LINEAR	1
1200	Sleeplessness / insomnia	CAT-SIN	181189	0.00259381	0.00136632	0.00382131	3.35643e-05	ORDERED-LOGISTIC	1
23343	Femur wards BMC (bone mineral content) (left)	CONTINUOUS	14615	-0.00461957	-0.00681036	-0.00242878	3.59772e-05	LINEAR	1
30010	Red blood cell (erythrocyte) count	CONTINUOUS	175548	-0.00137633	-0.00202943	-0.000723227	3.62281e-05	LINEAR	1
23102	Whole body water mass	CONTINUOUS	178268	-0.00135023	-0.00199197	-0.000708495	3.72769e-05	LINEAR	1
25812	Volume of grey matter in Inferior Temporal Gyrus, temporooccipital part (left)	CONTINUOUS	15678	-0.00453201	-0.00669806	-0.00236597	4.13179e-05	LINEAR	1
30070	Red blood cell (erythrocyte) distribution width	CONTINUOUS	175548	-0.00137219	-0.0020286	-0.000715774	4.18358e-05	LINEAR	1
2714	Age when periods started (menarche)	INTEGER	176173	-0.00254439	-0.00377012	-0.00131866	4.57308e-05	ORDERED-LOGISTIC	1
23101	Whole body fat-free mass	CONTINUOUS	178269	-0.0013326	-0.00197399	-0.000691223	4.6579e-05	LINEAR	1
30050	Mean corpuscular haemoglobin	CONTINUOUS	175546	0.00136005	0.000703984	0.00201612	4.84451e-05	LINEAR	1
41247#1000	Patient classification on admission (recoded): Inpatient	CAT-MUL	57900/123366(181266)	-0.00288251	-0.00427691	-0.0014883	5.0791e-05	LOGISTIC-BINARY	1
23113	Leg fat-free mass (right)	CONTINUOUS	178253	-0.00131785	-0.0019559	-0.000679807	5.16281e-05	LINEAR	1
22617#2127	Job code - historical: Production and process engineers	CAT-MUL	46641/19(46660)	0.132808	0.0686624	0.197601	5.31751e-05	LOGISTIC-BINARY	1
132128	Date N83 first reported (noninflammatory disorders of ovary, fallopian tube and broad ligament)	DATE	172540/8726(181266)	-0.00619623	-0.00921905	-0.00317295	5.88726e-05	LOGISTIC-BINARY	1
27263	Area of superiortemporal (right hemisphere)	CONTINUOUS	15755	-0.00444577	-0.0066172	-0.00227435	6.01925e-05	LINEAR	1
23114	Leg predicted mass (right)	CONTINUOUS	178253	-0.00130569	-0.00194373	-0.000667649	6.05114e-05	LINEAR	1
46	Hand grip strength (left)	INTEGER	180424	-0.00125277	-0.00186502	-0.000640512	6.06389e-05	LINEAR	1
26851	Area of superiortemporal (right hemisphere)	CONTINUOUS	15755	-0.00441909	-0.00659052	-0.00224766	6.66432e-05	LINEAR	1
41200#B318	Operative procedures - main OPCS4: B31.8 Other specified other plastic operations on breast	CAT-MUL	181194/72(181266)	0.0665862	0.033874	0.0993946	6.78729e-05	LOGISTIC-BINARY	1
27584	Area of G-temp-sup-Lateral (right hemisphere)	CONTINUOUS	15755	-0.00438484	-0.00655223	-0.00221745	7.35669e-05	LINEAR	1
41210#Q121	Operative procedures - secondary OPCS4: Q12.1 Introduction of intrauterine contraceptive device	CAT-MUL	179182/2084(181266)	-0.0123156	-0.0184314	-0.00619844	7.93248e-05	LOGISTIC-BINARY	1
132132	Date N85 first reported (other noninflammatory disorders of uterus, except cervix)	DATE	175681/5585(181266)	-0.00752291	-0.0112628	-0.00378218	8.07545e-05	LOGISTIC-BINARY	1
41210#T852	Operative procedures - secondary OPCS4: T85.2 Block dissection of axillary lymph nodes	CAT-MUL	178150/3116(181266)	-0.00999247	-0.0149618	-0.00502123	8.13341e-05	LOGISTIC-BINARY	1
25008	Volume of white matter	CONTINUOUS	15678	-0.00427235	-0.00640582	-0.00213889	8.70232e-05	LINEAR	1
26514	Volume of BrainSeg (whole brain)	CONTINUOUS	15755	-0.00420927	-0.00632452	-0.00209402	9.63688e-05	LINEAR	1
30780	LDL direct	CONTINUOUS	172436	0.0012904	0.000639889	0.00194091	0.000101131	LINEAR	1
20003#1140868518	Treatment/medication code: nuvelle tablet	CAT-MUL	181105/144(181249)	0.0457013	0.0226178	0.068833	0.000106033	LOGISTIC-BINARY	1
26515	Volume of BrainSegNotVent (whole brain)	CONTINUOUS	15755	-0.00410745	-0.00618473	-0.00203016	0.00010672	LINEAR	1
27366	Area of G-temporal-middle (left hemisphere)	CONTINUOUS	15755	-0.00427305	-0.00643417	-0.00211194	0.000106778	LINEAR	1
25006	Volume of grey matter	CONTINUOUS	15678	-0.00383056	-0.00576897	-0.00189215	0.000107741	LINEAR	1
41272#Q189	Operative procedures - OPCS4: Q18.9 Unspecified diagnostic endoscopic examination of uterus	CAT-MUL	171758/9508(181266)	-0.00571673	-0.00861639	-0.00281661	0.000111553	LOGISTIC-BINARY	1
26516	Volume of BrainSegNotVentSurf (whole brain)	CONTINUOUS	15755	-0.00407283	-0.00614882	-0.00199684	0.000120779	LINEAR	1
30810	Phosphate	CONTINUOUS	156642	0.00135244	0.000662437	0.00204244	0.000122251	LINEAR	1
30770	IGF-1	CONTINUOUS	171762	-0.0012449	-0.00188086	-0.000608948	0.000124736	LINEAR	1
27341	Area of G-front-inf-Orbital (left hemisphere)	CONTINUOUS	15755	-0.00426258	-0.0064399	-0.00208525	0.000124858	LINEAR	1
23327	Femur neck BMC (bone mineral content) (left)	CONTINUOUS	14615	-0.0042735	-0.00646226	-0.00208475	0.000130196	LINEAR	1
40006#D050	Type of cancer: ICD10: D05.0 Lobular carcinoma in situ	CAT-MUL	181098/168(181266)	-0.0412282	-0.0623582	-0.0200607	0.000132961	LOGISTIC-BINARY	1
20003#1140857636	Treatment/medication code: prempak 0.625 tablet	CAT-MUL	180742/507(181249)	0.0238427	0.0115542	0.0361444	0.000144245	LOGISTIC-BINARY	1
3710	Length of menstrual cycle	INTEGER	30391	-0.00621525	-0.00945947	-0.00297102	0.000161974	ORDERED-LOGISTIC	1
27140	Volume of MT (right hemisphere)	CONTINUOUS	15755	-0.00412019	-0.00626395	-0.00197642	0.000165673	LINEAR	1
20003#1140911754	Treatment/medication code: anadin tablet	CAT-MUL	181069/180(181249)	-0.0391298	-0.0595472	-0.018677	0.000174695	LOGISTIC-BINARY	1
3882	Age at bilateral oophorectomy (both ovaries removed)	INTEGER	14383	-0.00409104	-0.00622762	-0.00195447	0.000175287	LINEAR	1
22601#23293029	Job coding: university research fellow or assistant/associate	CAT-MUL	46398/262(46660)	-0.0324785	-0.0494872	-0.0154634	0.000182499	LOGISTIC-BINARY	1
27155	Area of middletemporal (left hemisphere)	CONTINUOUS	15755	-0.00410344	-0.00625263	-0.00195424	0.000182901	LINEAR	1
23122	Arm predicted mass (right)	CONTINUOUS	178210	-0.00123916	-0.00188888	-0.000589448	0.00018544	LINEAR	1
26823	Area of bankssts (right hemisphere)	CONTINUOUS	15755	-0.00413382	-0.00630631	-0.00196132	0.000192377	LINEAR	1
26519	Volume of SupraTentorial (whole brain)	CONTINUOUS	15755	-0.00401297	-0.00613231	-0.00189364	0.000206755	LINEAR	1
25002	Volume of peripheral cortical grey matter	CONTINUOUS	15678	-0.00365995	-0.00559395	-0.00172594	0.000208507	LINEAR	1
41210#F341	Operative procedures - secondary OPCS4: F34.1 Bilateral dissection tonsillectomy	CAT-MUL	181253/13(181266)	0.145645	0.0683951	0.222897	0.000221604	LOGISTIC-BINARY	1
41272#T852	Operative procedures - OPCS4: T85.2 Block dissection of axillary lymph nodes	CAT-MUL	177606/3660(181266)	-0.00864415	-0.0132375	-0.0040492	0.00022618	LOGISTIC-BINARY	1
20153	Forced expiratory volume in 1-second (FEV1), predicted	CONTINUOUS	111530	-0.000942387	-0.00144401	-0.000440765	0.000231354	LINEAR	1
23344	Femur wards BMC (bone mineral content) (right)	CONTINUOUS	14094	-0.00419304	-0.00642465	-0.00196143	0.000231415	LINEAR	1
26520	Volume of SupraTentorialNotVent (whole brain)	CONTINUOUS	15755	-0.00390472	-0.00598661	-0.00182283	0.000237401	LINEAR	1
40012#3	Behaviour of cancer tumour: Malignant, primary site	CAT-MUL	147602/33664(181266)	-0.00316084	-0.00484806	-0.00147359	0.000240838	LOGISTIC-BINARY	1
26553	Volume of CerebralWhiteMatter (left hemisphere)	CONTINUOUS	15755	-0.00395797	-0.00607571	-0.00184022	0.000249748	LINEAR	1
27611	Area of S-oc-temp-med+Lingual (right hemisphere)	CONTINUOUS	15755	-0.00401675	-0.00617305	-0.00186045	0.000261759	LINEAR	1
41200#A575	Operative procedures - main OPCS4: A57.5 Destruction of spinal nerve root NEC	CAT-MUL	181220/46(181266)	-0.0749094	-0.115139	-0.0345621	0.000267709	LOGISTIC-BINARY	1
20003#1140922562	Treatment/medication code: femoston 1/10 tablet	CAT-MUL	180728/521(181249)	0.0225317	0.0104116	0.0346652	0.000270882	LOGISTIC-BINARY	1
2764	Age at last live birth	INTEGER	123878	-0.00143099	-0.00220242	-0.00065955	0.000277343	LINEAR	1
26584	Volume of CerebralWhiteMatter (right hemisphere)	CONTINUOUS	15755	-0.00392737	-0.00604797	-0.00180676	0.000284172	LINEAR	1
41272#A575	Operative procedures - OPCS4: A57.5 Destruction of spinal nerve root NEC	CAT-MUL	181212/54(181266)	-0.0687344	-0.105817	-0.0315309	0.000286644	LOGISTIC-BINARY	1
41200#T243	Operative procedures - main OPCS4: T24.3 Repair of umbilical hernia using sutures	CAT-MUL	180925/341(181266)	0.0276504	0.0126775	0.0426437	0.000298028	LOGISTIC-BINARY	1
30120	Lymphocyte count	CONTINUOUS	175235	0.00120986	0.000552876	0.00186684	0.000307028	LINEAR	1
40006#C541	Type of cancer: ICD10: C54.1 Endometrium	CAT-MUL	179723/1543(181266)	-0.0128933	-0.0199223	-0.00585991	0.000325561	LOGISTIC-BINARY	1
23332	Femur shaft BMC (bone mineral content) (right)	CONTINUOUS	14039	-0.00402979	-0.00622899	-0.00183058	0.00032963	LINEAR	1
26847	Area of rostralanteriorcingulate (right hemisphere)	CONTINUOUS	15755	-0.00398219	-0.00615913	-0.00180525	0.000337366	LINEAR	1
41210#D153	Operative procedures - secondary OPCS4: D15.3 Incision of ear drum NEC	CAT-MUL	181224/42(181266)	0.0784967	0.0356008	0.121564	0.00034427	LOGISTIC-BINARY	1
131712	Date L11 first reported (other acantholytic disorders)	DATE	181247/19(181266)	-0.114019	-0.176544	-0.0514184	0.000351493	LOGISTIC-BINARY	1
131972	Date M85 first reported (other disorders of bone density and structure)	DATE	172811/8455(181266)	0.00561803	0.00253442	0.00870279	0.000356675	LOGISTIC-BINARY	1
41200#Q124	Operative procedures - main OPCS4: Q12.4 Removal of intrauterine contraceptive device NEC	CAT-MUL	180834/432(181266)	-0.0241217	-0.0373597	-0.010871	0.000357407	LOGISTIC-BINARY	1
41244#100	Intended management of patient (recoded): One or more nights hospital stay	CAT-MUL	99666/74691(174357)	-0.00245031	-0.00379772	-0.00110299	0.000364683	LOGISTIC-BINARY	1
23118	Leg predicted mass (left)	CONTINUOUS	178236	-0.00116375	-0.00180424	-0.00052327	0.000369172	LINEAR	1
30500	Microalbumin in urine	CONTINUOUS	48605	-0.00226975	-0.0035221	-0.0010174	0.000382217	LINEAR	1
6179#3	Mineral and other dietary supplements: Calcium	CAT-MUL	162468/18378(180846)	0.00390651	0.00175033	0.00606322	0.000384364	LOGISTIC-BINARY	1
26985	Area of superiortemporal (right hemisphere)	CONTINUOUS	15755	-0.00393271	-0.00610373	-0.00176169	0.000385389	LINEAR	1
23301	Femur wards BMD (bone mineral density) T-score (left)	CONTINUOUS	14628	-0.00382554	-0.00594025	-0.00171084	0.000392496	LINEAR
41250#1000	Methods of discharge from hospital (recoded): Discharged on clinical advice/consent	CAT-MUL	23495/157760(181255)	-0.00349716	-0.0054326	-0.00156212	0.000397187	LOGISTIC-BINARY
22601#24323289	Job coding: town planner, development officer	CAT-MUL	46602/58(46660)	-0.0647313	-0.100541	-0.028872	0.000398742	LOGISTIC-BINARY
22617#2432	Job code - historical: Town planners	CAT-MUL	46602/58(46660)	-0.0647313	-0.100541	-0.028872	0.000398742	LOGISTIC-BINARY
26735	Area of middletemporal (left hemisphere)	CONTINUOUS	15755	-0.00388136	-0.00603082	-0.0017319	0.000402108	LINEAR
25000	Volumetric scaling from T1 head image to standard space	CONTINUOUS	15678	0.00393833	0.00175316	0.00612351	0.000412509	LINEAR
20003#1141188442	Treatment/medication code: glucosamine product	CAT-MUL	166752/14497(181249)	0.00432262	0.001921	0.00672491	0.000419798	LOGISTIC-BINARY
27337	Area of G-cingul-Post-dorsal (left hemisphere)	CONTINUOUS	15755	-0.00390438	-0.00607479	-0.00173397	0.000422955	LINEAR
41272#P291	Operative procedures - OPCS4: P29.1 Freeing of adhesions of vagina	CAT-MUL	181112/154(181266)	-0.0396419	-0.0616624	-0.0175713	0.000424468	LOGISTIC-BINARY
23105	Basal metabolic rate	CONTINUOUS	178264	-0.00115418	-0.00179618	-0.00051217	0.000425868	LINEAR
41229#5CQ	PCT responsible for patient data: MILTON KEYNES PCT	CAT-MUL	181243/23(181266)	0.104371	0.046319	0.162636	0.000436577	LOGISTIC-BINARY
23300	Femur neck BMD (bone mineral density) T-score (left)	CONTINUOUS	14628	-0.00384937	-0.00599626	-0.00170248	0.000441902	LINEAR
27217	Volume of middletemporal (left hemisphere)	CONTINUOUS	15755	-0.00378037	-0.00589236	-0.00166838	0.000451873	LINEAR
25846	Volume of grey matter in Frontal Orbital Cortex (left)	CONTINUOUS	15678	-0.00363256	-0.00566422	-0.0016009	0.000458515	LINEAR
23297	Femur wards BMD (bone mineral density) (left)	CONTINUOUS	14638	-0.0037751	-0.00588901	-0.00166119	0.000465836	LINEAR
23121	Arm fat-free mass (right)	CONTINUOUS	178214	-0.00116009	-0.00180979	-0.000510381	0.000465985	LINEAR
27489	Volume of G-front-inf-Orbital (left hemisphere)	CONTINUOUS	15755	-0.00383638	-0.00598775	-0.00168501	0.000474781	LINEAR
26896	Volume of inferiorparietal (right hemisphere)	CONTINUOUS	15755	-0.00377055	-0.00588524	-0.00165587	0.000475445	LINEAR
27325	Volume of superiortemporal (right hemisphere)	CONTINUOUS	15755	-0.0037722	-0.00589177	-0.00165263	0.000487212	LINEAR
3085	Heel Broadband ultrasound attenuation (BUA), manual entry	CONTINUOUS	15903	-0.00380053	-0.00594286	-0.0016582	0.000507896	LINEAR
23117	Leg fat-free mass (left)	CONTINUOUS	178238	-0.00113482	-0.00177529	-0.000494338	0.000515294	LINEAR
41272#T243	Operative procedures - OPCS4: T24.3 Repair of umbilical hernia using sutures	CAT-MUL	180811/455(181266)	0.022961	0.0100016	0.0359361	0.000519461	LOGISTIC-BINARY
27159	Area of parsorbitalis (left hemisphere)	CONTINUOUS	15755	-0.00383077	-0.00599473	-0.00166681	0.000522019	LINEAR
25449	Mean ISOVF in medial lemniscus on FA skeleton (left)	CONTINUOUS	14905	-0.00394612	-0.00618071	-0.00171152	0.000538837	LINEAR
27303	Volume of inferiorparietal (right hemisphere)	CONTINUOUS	15755	-0.00373054	-0.00584472	-0.00161635	0.000544269	LINEAR
41272#X652	Operative procedures - OPCS4: X65.2 Delivery of a fraction of intracavitary radiotherapy	CAT-MUL	181023/243(181266)	-0.0310037	-0.0485625	-0.013412	0.000545222	LOGISTIC-BINARY
27514	Volume of G-temporal-middle (left hemisphere)	CONTINUOUS	15755	-0.00372299	-0.0058376	-0.00160837	0.000560026	LINEAR
40011#8500	Histology of cancer tumour: Duct adenocarcinoma	CAT-MUL	170820/10446(181266)	-0.00483623	-0.00761397	-0.00205805	0.00064395	LOGISTIC-BINARY
30700	Creatinine	CONTINUOUS	172636	0.00114931	0.000488738	0.00180988	0.000649524	LINEAR
2453	Cancer diagnosed by doctor	CAT-SIN	164019/16598(180617)	-0.00392091	-0.00617572	-0.00166589	0.000654207	LOGISTIC-BINARY
26918	Volume of superiortemporal (right hemisphere)	CONTINUOUS	15755	-0.00366219	-0.00577369	-0.00155068	0.000676475	LINEAR
26740	Area of parstriangularis (left hemisphere)	CONTINUOUS	15755	-0.00375611	-0.00592292	-0.0015893	0.000680976	LINEAR
23308	Pelvis BMC (bone mineral content)	CONTINUOUS	14645	-0.00375731	-0.00592945	-0.00158517	0.000699307	LINEAR
41210#X652	Operative procedures - secondary OPCS4: X65.2 Delivery of a fraction of intracavitary radiotherapy	CAT-MUL	181031/235(181266)	-0.0308948	-0.0487493	-0.0130061	0.000703471	LOGISTIC-BINARY
41200#E352	Operative procedures - main OPCS4: E35.2 Endoscopic resection of lesion of larynx	CAT-MUL	181213/53(181266)	0.0658755	0.0277982	0.104084	0.000711625	LOGISTIC-BINARY
20001#1002	Cancer code, self-reported": breast cancer	CAT-MUL	173836/7413(181249)	-0.00565217	-0.00892766	-0.00237596	0.000720167	LOGISTIC-BINARY
22601#21273045	Job coding: production and process engineer	CAT-MUL	46645/15(46660)	0.124561	0.0525164	0.19723	0.000732917	LOGISTIC-BINARY
25902	Volume of grey matter in Crus I Cerebellum (right)	CONTINUOUS	15678	-0.00350591	-0.0055409	-0.00147093	0.000734769	LINEAR
23328	Femur neck BMC (bone mineral content) (right)	CONTINUOUS	14094	-0.00384108	-0.00607323	-0.00160893	0.000745575	LINEAR
26936	Area of medialorbitofrontal (left hemisphere)	CONTINUOUS	15755	-0.00371417	-0.00587602	-0.00155232	0.00076012	LINEAR
23219	Femur wards BMD (bone mineral density) T-score (right)	CONTINUOUS	14109	-0.00367249	-0.00581219	-0.00153279	0.00076947	LINEAR
41200#Q089	Operative procedures - main OPCS4: Q08.9 Unspecified vaginal excision of uterus	CAT-MUL	179260/2006(181266)	-0.01059	-0.0167664	-0.00441074	0.000779996	LOGISTIC-BINARY
41272#E352	Operative procedures - OPCS4: E35.2 Endoscopic resection of lesion of larynx	CAT-MUL	181207/59(181266)	0.0619355	0.0258547	0.0981374	0.000782733	LOGISTIC-BINARY
23218	Femur wards BMD (bone mineral density) (right)	CONTINUOUS	14118	-0.00366017	-0.00579958	-0.00152077	0.000800164	LINEAR
23331	Femur shaft BMC (bone mineral content) (left)	CONTINUOUS	14574	-0.00370281	-0.00587051	-0.00153511	0.000815332	LINEAR
40011#8091	Histology of cancer tumour: Multifocal superficial basal cell carcinoma	CAT-MUL	181082/184(181266)	0.0348329	0.0144312	0.0552802	0.000829865	LOGISTIC-BINARY
23126	Arm predicted mass (left)	CONTINUOUS	178181	-0.00110625	-0.00175695	-0.00045555	0.000861987	LINEAR
20003#1140871542	Treatment/medication code: mefenamic acid	CAT-MUL	180916/333(181249)	-0.0257719	-0.0409352	-0.0106012	0.000866916	LOGISTIC-BINARY
41200#Q189	Operative procedures - main OPCS4: Q18.9 Unspecified diagnostic endoscopic examination of uterus	CAT-MUL	175963/5303(181266)	-0.00651474	-0.0103493	-0.00267914	0.000870144	LOGISTIC-BINARY
20004#1460	Operation code: anal surgery	CAT-MUL	180328/921(181249)	-0.0153989	-0.0244714	-0.00631926	0.000882958	LOGISTIC-BINARY
26518	Volume of TotalGray (whole brain)	CONTINUOUS	15755	-0.00350244	-0.00556779	-0.00143709	0.000889437	LINEAR
20003#1141193272	Treatment/medication code: testogel 50mg gel 5g sachet	CAT-MUL	181239/10(181249)	0.150126	0.0618077	0.238797	0.00089076	LOGISTIC-BINARY
30660	Direct bilirubin	CONTINUOUS	135021	-0.00126352	-0.00201017	-0.000516877	0.000910759	LINEAR
27259	Area of rostralanteriorcingulate (right hemisphere)	CONTINUOUS	15755	-0.00367883	-0.00585532	-0.00150234	0.000924746	LINEAR
23125	Arm fat-free mass (left)	CONTINUOUS	178185	-0.00109815	-0.00174886	-0.000447437	0.000940922	LINEAR
30710	C-reactive protein	CONTINUOUS	172413	0.00110612	0.000450306	0.00176194	0.000947382	LINEAR
25859	Volume of grey matter in Temporal Occipital Fusiform Cortex (right)	CONTINUOUS	15678	-0.0035843	-0.00570946	-0.00145915	0.000948684	LINEAR
23299	Femur neck BMD (bone mineral density) (left)	CONTINUOUS	14638	-0.00361855	-0.00576467	-0.00147242	0.000952281	LINEAR
2463	Fractured/broken bones in last 5 years	CAT-SIN	161808/18729(180537)	0.00358717	0.00145654	0.0057183	0.000968705	LOGISTIC-BINARY
25851	Volume of grey matter in Parahippocampal Gyrus, posterior division (right)	CONTINUOUS	15678	-0.00358529	-0.00571512	-0.00145546	0.000970395	LINEAR
41251#1000	Sources of admission to hospital (recoded): Usual Place of residence	CAT-MUL	21742/159489(181231)	-0.00336588	-0.00536726	-0.00136492	0.000977892	LOGISTIC-BINARY
27321	Volume of rostralanteriorcingulate (right hemisphere)	CONTINUOUS	15755	-0.00365811	-0.00583265	-0.00148356	0.000978089	LINEAR
27549	Volume of S-temporal-sup (left hemisphere)	CONTINUOUS	15755	-0.00359514	-0.00573253	-0.00145775	0.000979536	LINEAR
20258	FEV1/ FVC ratio Z-score	CONTINUOUS	150194	-0.0011934	-0.00190397	-0.000482822	0.000995897	LINEAR
41272#P205	Operative procedures - OPCS4: P20.5 Implantation of radioactive substance into vagina	CAT-MUL	181067/199(181266)	-0.0325439	-0.0519364	-0.0131108	0.00101722	LOGISTIC-BINARY
21057	Degree bothered by pain/problems during intercourse in the last 3 months	CAT-SIN	39932	0.00460424	0.00159577	0.0076127	0.00108745	ORDERED-LOGISTIC
26526	Volume of Brain-Stem (whole brain)	CONTINUOUS	15755	-0.00361501	-0.00578511	-0.00144492	0.0010961	LINEAR
25016	Volume of putamen (right)	CONTINUOUS	15676	-0.00345423	-0.0055299	-0.00137856	0.00110895	LINEAR
26739	Area of parsorbitalis (left hemisphere)	CONTINUOUS	15755	-0.00358126	-0.00573659	-0.00142593	0.00112876	LINEAR
41210#G452	Operative procedures - secondary OPCS4: G45.2 Fibreoptic endoscopic ultrasound examination of upper gastrointestinal tract	CAT-MUL	181211/55(181266)	0.0621986	0.0247726	0.0997834	0.00115279	LOGISTIC-BINARY
27485	Volume of G-cingul-Post-dorsal (left hemisphere)	CONTINUOUS	15755	-0.00358137	-0.005741	-0.00142173	0.00115445	LINEAR
25823	Volume of grey matter in Angular Gyrus (right)	CONTINUOUS	15678	-0.00354305	-0.00568036	-0.00140574	0.00115926	LINEAR
27389	Area of S-oc-temp-med+Lingual (left hemisphere)	CONTINUOUS	15755	-0.00356633	-0.00571994	-0.00141273	0.00117319	LINEAR
26797	Volume of isthmuscingulate (left hemisphere)	CONTINUOUS	15755	-0.00360066	-0.00577634	-0.00142499	0.00118145	LINEAR
27401	Area of S-temporal-sup (left hemisphere)	CONTINUOUS	15755	-0.00358201	-0.00574873	-0.00141529	0.00119587	LINEAR
26963	Area of inferiorparietal (right hemisphere)	CONTINUOUS	15755	-0.00357382	-0.00573582	-0.00141182	0.00119733	LINEAR
26914	Volume of rostralanteriorcingulate (right hemisphere)	CONTINUOUS	15755	-0.00357925	-0.00575451	-0.00140398	0.00126128	LINEAR
41200#Q555	Operative procedures - main OPCS4: Q55.5 Transvaginal ultrasound examination of female genital tract	CAT-MUL	181005/261(181266)	-0.0280168	-0.0450558	-0.0109574	0.00127825	LOGISTIC-BINARY
26942	Area of parstriangularis (left hemisphere)	CONTINUOUS	15755	-0.00355067	-0.00571309	-0.00138825	0.00129127	LINEAR
20003#1140921024	Treatment/medication code: betacap scalp application	CAT-MUL	181230/19(181249)	-0.102514	-0.164957	-0.0398899	0.00131066	LOGISTIC-BINARY
23209	Femur neck BMD (bone mineral density) T-score (right)	CONTINUOUS	14110	-0.00357694	-0.00575894	-0.00139494	0.00131547	LINEAR
132096	Date N60 first reported (benign mammary dysplasia)	DATE	172825/8441(181266)	-0.00502795	-0.00809639	-0.00195892	0.0013213	LOGISTIC-BINARY
26720	Volume of Whole-brainstem (whole brain)	CONTINUOUS	15755	-0.00357119	-0.00575067	-0.0013917	0.001322	LINEAR
41246#1430	Treatment speciality of consultant (recoded): Ear, nose and throat (ENT)	CAT-MUL	159622/13606(173228)	-0.0040241	-0.0064828	-0.00156511	0.00133818	LOGISTIC-BINARY
23336	Femur total BMC (bone mineral content) (right)	CONTINUOUS	14039	-0.00367892	-0.00592913	-0.0014287	0.00135524	LINEAR
41210#Y392	Operative procedures - secondary OPCS4: Y39.2 Other injection of radiocontrast substance into organ NOC	CAT-MUL	180982/284(181266)	-0.0265916	-0.0428716	-0.0102876	0.00137836	LOGISTIC-BINARY
41272#Y392	Operative procedures - OPCS4: Y39.2 Other injection of radiocontrast substance into organ NOC	CAT-MUL	180982/284(181266)	-0.0265916	-0.0428716	-0.0102876	0.00137836	LOGISTIC-BINARY
25918	Volume of grey matter in X Cerebellum (left)	CONTINUOUS	15678	-0.00337927	-0.00544944	-0.00130911	0.00137877	LINEAR
26700	Volume of MDl (right hemisphere)	CONTINUOUS	15755	-0.0035483	-0.00572213	-0.00137447	0.00137958	LINEAR
30620	Alanine aminotransferase	CONTINUOUS	172716	0.00106542	0.000412639	0.0017182	0.00137964	LINEAR
23235	Total BMC (bone mineral content)	CONTINUOUS	14645	-0.00347136	-0.00560315	-0.00133958	0.00141667	LINEAR
23335	Femur total BMC (bone mineral content) (left)	CONTINUOUS	14574	-0.00360582	-0.00582129	-0.00139035	0.00142459	LINEAR
27148	Area of inferiorparietal (left hemisphere)	CONTINUOUS	15755	-0.00352951	-0.00570221	-0.00135682	0.00145448	LINEAR
27248	Area of middletemporal (right hemisphere)	CONTINUOUS	15755	-0.0034938	-0.00564598	-0.00134163	0.00146535	LINEAR
26734	Area of medialorbitofrontal (left hemisphere)	CONTINUOUS	15755	-0.0035242	-0.00569678	-0.00135162	0.00147789	LINEAR
41200#X292	Operative procedures - main OPCS4: X29.2 Continuous intravenous infusion of therapeutic substance NEC	CAT-MUL	176078/5188(181266)	0.00630287	0.00241693	0.0101905	0.00148096	LOGISTIC-BINARY
20088#337	Types of spreads/sauces consumed: Guacamole	CAT-MUL	25809/120(25929)	0.0413413	0.0158496	0.0668927	0.00149641	LOGISTIC-BINARY
3084	Heel bone mineral density (BMD), manual entry	CONTINUOUS	15903	-0.00344318	-0.00556879	-0.00131757	0.00150072	LINEAR
26717	Volume of Pons (whole brain)	CONTINUOUS	15755	-0.00353163	-0.00571331	-0.00134994	0.00151184	LINEAR
26802	Volume of middletemporal (left hemisphere)	CONTINUOUS	15755	-0.00341672	-0.00552868	-0.00130476	0.00152173	LINEAR
41210#Z628	Operative procedures - secondary OPCS4: Z62.8 Specified soft tissue NEC	CAT-MUL	181254/12(181266)	-0.127633	-0.206884	-0.0486485	0.001544	LOGISTIC-BINARY
41272#Z628	Operative procedures - OPCS4: Z62.8 Specified soft tissue NEC	CAT-MUL	181254/12(181266)	-0.127633	-0.206884	-0.0486485	0.001544	LOGISTIC-BINARY
27112	Area of MT (right hemisphere)	CONTINUOUS	15755	-0.00350505	-0.00567611	-0.00133398	0.00155658	LINEAR
23107	Impedance of leg (right)	CONTINUOUS	178258	0.00105112	0.000399962	0.00170229	0.00155723	LINEAR
20151	Forced vital capacity (FVC), Best measure	CONTINUOUS	134786	-0.00107699	-0.00174475	-0.000409241	0.00157165	LINEAR
26807	Volume of parstriangularis (left hemisphere)	CONTINUOUS	15755	-0.00342134	-0.00554447	-0.00129822	0.00158795	LINEAR
120098	Mobility problems today	CAT-SIN	65709	-0.00374602	-0.00607424	-0.00141781	0.00160209	ORDERED-LOGISTIC
26890	Volume of bankssts (right hemisphere)	CONTINUOUS	15755	-0.00346642	-0.00562089	-0.00131194	0.00161516	LINEAR
41256#2201	Operative procedures - main OPCS3: 220.1 Plastic repair of nose : osteoplasty facial bone of cartilage, bone	CAT-MUL	181254/12(181266)	-0.126895	-0.205859	-0.0477734	0.0016389	LOGISTIC-BINARY
20089#465	Type of meals eaten: Home cooked meals	CAT-MUL	4914/21015(25929)	-0.00704835	-0.0114396	-0.00265999	0.00164923	LOGISTIC-BINARY
25801	Volume of grey matter in Superior Temporal Gyrus, posterior division (right)	CONTINUOUS	15678	-0.00335628	-0.00544932	-0.00126324	0.00167466	LINEAR
2237	Plays computer games	CAT-SIN	181193	0.0025969	0.000974028	0.00421977	0.00170761	ORDERED-LOGISTIC
27210	Volume of inferiorparietal (left hemisphere)	CONTINUOUS	15755	-0.003411	-0.0055426	-0.00127939	0.00171247	LINEAR
27595	Area of S-central (right hemisphere)	CONTINUOUS	15755	-0.0034858	-0.00566445	-0.00130716	0.00171495	LINEAR
23230	Legs BMC (bone mineral content)	CONTINUOUS	14645	-0.0034445	-0.00560162	-0.00128737	0.00175193	LINEAR
27501	Volume of G-pariet-inf-Angular (left hemisphere)	CONTINUOUS	15755	-0.00338274	-0.00550838	-0.00125711	0.00181589	LINEAR
26822	Area of TotalSurface (right hemisphere)	CONTINUOUS	15755	-0.00342935	-0.00558534	-0.00127336	0.00182545	LINEAR
27160	Area of parstriangularis (left hemisphere)	CONTINUOUS	15755	-0.00343807	-0.00560432	-0.00127182	0.00186842	LINEAR
26977	Area of postcentral (right hemisphere)	CONTINUOUS	15755	-0.00345302	-0.00563193	-0.00127412	0.00189788	LINEAR
23106	Impedance of whole body	CONTINUOUS	178243	0.00103166	0.000380293	0.00168302	0.00190765	LINEAR
26583	Volume of Cortex (right hemisphere)	CONTINUOUS	15755	-0.00329053	-0.00536951	-0.00121156	0.00192293	LINEAR
27598	Area of S-circular-insula-inf (right hemisphere)	CONTINUOUS	15755	-0.00344726	-0.00562592	-0.0012686	0.00192913	LINEAR
27362	Area of G-temp-sup-Lateral (left hemisphere)	CONTINUOUS	15755	-0.00342526	-0.00559151	-0.001259	0.00194316	LINEAR
41210#P291	Operative procedures - secondary OPCS4: P29.1 Freeing of adhesions of vagina	CAT-MUL	181220/46(181266)	-0.0635087	-0.103626	-0.0232435	0.00195326	LOGISTIC-BINARY
41200#Q121	Operative procedures - main OPCS4: Q12.1 Introduction of intrauterine contraceptive device	CAT-MUL	179992/1274(181266)	-0.0123032	-0.0200984	-0.00450583	0.00197959	LOGISTIC-BINARY
26829	Area of inferiorparietal (right hemisphere)	CONTINUOUS	15755	-0.00342781	-0.00560088	-0.00125474	0.00199233	LINEAR
25795	Volume of grey matter in Precentral Gyrus (right)	CONTINUOUS	15678	-0.00326114	-0.00532895	-0.00119333	0.00199633	LINEAR
23234	Spine BMD (bone mineral density)	CONTINUOUS	14646	-0.00347525	-0.00568007	-0.00127043	0.00200826	LINEAR
25015	Volume of putamen (left)	CONTINUOUS	15676	-0.00324283	-0.00530094	-0.00118472	0.0020157	LINEAR
41210#Z814	Operative procedures - secondary OPCS4: Z81.4 Shoulder joint	CAT-MUL	178636/2630(181266)	0.0085306	0.00311726	0.013947	0.00201679	LOGISTIC-BINARY
41272#Z814	Operative procedures - OPCS4: Z81.4 Shoulder joint	CAT-MUL	178636/2630(181266)	0.0085306	0.00311726	0.013947	0.00201679	LOGISTIC-BINARY
130342	Date B98 first reported (other specified infectious agents as the cause of diseases classified to other chapters)	DATE	179866/1400(181266)	-0.0116053	-0.0189789	-0.00422653	0.00204432	LOGISTIC-BINARY
27212	Volume of isthmuscingulate (left hemisphere)	CONTINUOUS	15755	-0.00342091	-0.00559626	-0.00124556	0.0020567	LINEAR
26795	Volume of inferiorparietal (left hemisphere)	CONTINUOUS	15755	-0.00335515	-0.00548921	-0.00122108	0.00206204	LINEAR
23480	Glycoprotein Acetyls	CONTINUOUS	43435	0.00202646	0.00073709	0.00331583	0.00206786	LINEAR
26937	Area of middletemporal (left hemisphere)	CONTINUOUS	15755	-0.0033651	-0.00550793	-0.00122226	0.00208648	LINEAR
30640	Apolipoprotein B	CONTINUOUS	172126	0.0010211	0.000370567	0.00167164	0.0020952	LINEAR
26981	Area of rostralanteriorcingulate (right hemisphere)	CONTINUOUS	15755	-0.00341214	-0.00558696	-0.00123733	0.0021066	LINEAR
20277#1234	Job code at visit: Shopkeepers and wholesale/retail dealers	CAT-MUL	111858/344(112202)	0.0233125	0.00844975	0.0382019	0.00213002	LOGISTIC-BINARY
41248#1000	Destinations on discharge from hospital (recoded): Usual Place of residence	CAT-MUL	23735/157380(181115)	-0.00301978	-0.00494857	-0.00109137	0.00214783	LOGISTIC-BINARY
26721	Area of TotalSurface (left hemisphere)	CONTINUOUS	15755	-0.00337115	-0.00552399	-0.00121831	0.00214885	LINEAR
41200#H524	Operative procedures - main OPCS4: H52.4 Rubber band ligation of haemorrhoid	CAT-MUL	179313/1953(181266)	-0.00978777	-0.0160455	-0.00352687	0.0021776	LOGISTIC-BINARY
41210#S141	Operative procedures - secondary OPCS4: S14.1 Shave biopsy of lesion of skin of head or neck	CAT-MUL	181037/229(181266)	0.0284981	0.0102344	0.046797	0.00224815	LOGISTIC-BINARY
27334	Area of G+S-cingul-Ant (left hemisphere)	CONTINUOUS	15755	-0.00337332	-0.00553712	-0.00120951	0.00224859	LINEAR
41200#X399	Operative procedures - main OPCS4: X39.9 Unspecified other route of administration of therapeutic substance	CAT-MUL	181256/10(181266)	-0.133051	-0.218317	-0.0471595	0.00229907	LOGISTIC-BINARY
26828	Area of fusiform (right hemisphere)	CONTINUOUS	15755	-0.0033582	-0.00551831	-0.00119809	0.00231303	LINEAR
25156	Mean MO in splenium of corpus callosum on FA skeleton	CONTINUOUS	14905	-0.00341352	-0.0056123	-0.00121475	0.00234617	LINEAR
27732	Volume of G-temp-sup-Lateral (right hemisphere)	CONTINUOUS	15755	-0.00328649	-0.0054039	-0.00116909	0.00235116	LINEAR
27067	Area of BA45 (left hemisphere)	CONTINUOUS	15755	-0.00335803	-0.00552272	-0.00119333	0.00236444	LINEAR
41200#P205	Operative procedures - main OPCS4: P20.5 Implantation of radioactive substance into vagina	CAT-MUL	181125/141(181266)	-0.0357191	-0.0587293	-0.0126491	0.00237695	LOGISTIC-BINARY
20107#2	Illnesses of father: Stroke	CAT-MUL	136094/24827(160921)	-0.00295162	-0.00485614	-0.00104702	0.00238547	LOGISTIC-BINARY
23208	Femur neck BMD (bone mineral density) (right)	CONTINUOUS	14118	-0.00338071	-0.00556229	-0.00119914	0.00238946	LINEAR
25900	Volume of grey matter in Crus I Cerebellum (left)	CONTINUOUS	15678	-0.00317106	-0.00522158	-0.00112055	0.00243925	LINEAR
26728	Area of inferiorparietal (left hemisphere)	CONTINUOUS	15755	-0.00335839	-0.00553122	-0.00118557	0.00245261	LINEAR
90187	Total data readings	INTEGER	40141	-0.00211904	-0.00349041	-0.000747667	0.00245827	LINEAR
23293	Femur total BMD (bone mineral density) T-score (left)	CONTINUOUS	14587	-0.00333993	-0.00550453	-0.00117533	0.00249538	LINEAR
27170	Area of superiortemporal (left hemisphere)	CONTINUOUS	15755	-0.00334097	-0.00550891	-0.00117302	0.0025261	LINEAR
26750	Area of superiortemporal (left hemisphere)	CONTINUOUS	15755	-0.00333936	-0.00550893	-0.00116979	0.00255723	LINEAR
23213	Femur total BMD (bone mineral density) T-score (right)	CONTINUOUS	14055	-0.00337314	-0.00556562	-0.00118066	0.00256866	LINEAR
41210#A599	Operative procedures - secondary OPCS4: A59.9 Unspecified excision of peripheral nerve	CAT-MUL	181239/27(181266)	-0.0806784	-0.133082	-0.0281027	0.00258637	LOGISTIC-BINARY
30840	Total bilirubin	CONTINUOUS	172026	-0.00101951	-0.00168281	-0.000356209	0.00259117	LINEAR
27353	Area of G-pariet-inf-Angular (left hemisphere)	CONTINUOUS	15755	-0.00333998	-0.00551495	-0.00116502	0.00261617	LINEAR
51	Seated height	CONTINUOUS	180720	-0.000968265	-0.0015993	-0.000337234	0.0026351	LINEAR
27240	Area of fusiform (right hemisphere)	CONTINUOUS	15755	-0.00331328	-0.00547248	-0.00115407	0.00263581	LINEAR
26801	Volume of medialorbitofrontal (left hemisphere)	CONTINUOUS	15755	-0.00330115	-0.00545264	-0.00114966	0.00263815	LINEAR
27166	Area of rostralanteriorcingulate (left hemisphere)	CONTINUOUS	15755	-0.00333139	-0.00550359	-0.0011592	0.00265006	LINEAR
27241	Area of inferiorparietal (right hemisphere)	CONTINUOUS	15755	-0.00333272	-0.00550596	-0.00115947	0.00265231	LINEAR
41210#A735	Operative procedures - secondary OPCS4: A73.5 Injection of therapeutic substance around peripheral nerve	CAT-MUL	180887/379(181266)	0.0217315	0.00754318	0.035941	0.00270178	LOGISTIC-BINARY
22601#31152695	Job coding: quality assurance technician/co-ordinator	CAT-MUL	46606/54(46660)	0.0574605	0.0199526	0.0950772	0.0027121	LOGISTIC-BINARY
131190	Date H43 first reported (disorders of vitreous body)	DATE	176627/4639(181266)	-0.00627703	-0.010382	-0.00217079	0.00273012	LOGISTIC-BINARY
21034	Frequency of loose/mushy/watery stools in the last 3 months	CAT-SIN	68737	0.00301355	0.00103769	0.00498941	0.00274172	ORDERED-LOGISTIC
41210#B298	Operative procedures - secondary OPCS4: B29.8 Other specified reconstruction of breast	CAT-MUL	180943/323(181266)	-0.0233703	-0.0386721	-0.00805006	0.00277452	LOGISTIC-BINARY
20004#1540	Operation code: termination of pregnancy/top	CAT-MUL	180430/819(181249)	0.0147646	0.00509556	0.0244423	0.00277531	LOGISTIC-BINARY
41210#T873	Operative procedures - secondary OPCS4: T87.3 Excision or biopsy of axillary lymph node	CAT-MUL	176202/5064(181266)	-0.00598437	-0.00990666	-0.00206095	0.00278981	LOGISTIC-BINARY
41210#Y115	Operative procedures - secondary OPCS4: Y11.5 Ultrasonic destruction of organ NOC	CAT-MUL	181248/18(181266)	-0.0975267	-0.161594	-0.0332261	0.00288636	LOGISTIC-BINARY
41272#Y115	Operative procedures - OPCS4: Y11.5 Ultrasonic destruction of organ NOC	CAT-MUL	181248/18(181266)	-0.0975267	-0.161594	-0.0332261	0.00288636	LOGISTIC-BINARY
41200#C734	Operative procedures - main OPCS4: C73.4 Capsulotomy of lens NEC	CAT-MUL	181181/85(181266)	0.045742	0.0157013	0.075884	0.00288759	LOGISTIC-BINARY
23212	Femur total BMD (bone mineral density) (right)	CONTINUOUS	14063	-0.00333027	-0.00552253	-0.00113802	0.00290954	LINEAR
41272#S152	Operative procedures - OPCS4: S15.2 Biopsy of lesion of skin NEC	CAT-MUL	180625/641(181266)	-0.0164852	-0.027345	-0.00561389	0.00294073	LOGISTIC-BINARY
25856	Volume of grey matter in Temporal Fusiform Cortex, posterior division (left)	CONTINUOUS	15678	-0.00314537	-0.00521901	-0.00107174	0.00295182	LINEAR
20003#1141168326	Treatment/medication code: kliovance 1mg/0.5mg tablet	CAT-MUL	180522/727(181249)	0.0155473	0.00529623	0.0258092	0.00296733	LOGISTIC-BINARY
26956	Area of TotalSurface (right hemisphere)	CONTINUOUS	15755	-0.00324843	-0.00539182	-0.00110504	0.002976	LINEAR
41272#U542	Operative procedures - OPCS4: U54.2 Delivery of rehabilitation for respiratory disorders	CAT-MUL	181244/22(181266)	-0.0872422	-0.144602	-0.0294053	0.00299123	LOGISTIC-BINARY
23305	Head bone area	CONTINUOUS	14646	-0.0033931	-0.00563603	-0.00115018	0.00302892	LINEAR
25834	Volume of grey matter in Subcallosal Cortex (left)	CONTINUOUS	15678	-0.00321218	-0.00533785	-0.0010865	0.00306116	LINEAR
26587	Volume of Cerebellum-White-Matter (right hemisphere)	CONTINUOUS	15755	-0.00317184	-0.00527593	-0.00106776	0.00313326	LINEAR
20502	Ever had period extreme irritability	CAT-SIN	43853/15860(59713)	0.00389674	0.00130973	0.00648452	0.00315873	LOGISTIC-BINARY
22601#92193312	Job coding: other general office clerical tasks including: office junior, office worker, photocopy/print room operator, office machinist	CAT-MUL	44334/2326(46660)	-0.0087866	-0.0146214	-0.00295093	0.00316137	LOGISTIC-BINARY
22617#9219	Job code - historical: Elementary office occupations n.e.c.	CAT-MUL	44334/2326(46660)	-0.0087866	-0.0146214	-0.00295093	0.00316137	LOGISTIC-BINARY
41210#L765	Operative procedures - secondary OPCS4: L76.5 Endovascular placement of three or more metallic stents	CAT-MUL	181256/10(181266)	0.13567	0.0463026	0.226596	0.0031642	LOGISTIC-BINARY
41272#L765	Operative procedures - OPCS4: L76.5 Endovascular placement of three or more metallic stents	CAT-MUL	181256/10(181266)	0.13567	0.0463026	0.226596	0.0031642	LOGISTIC-BINARY
27221	Volume of parsorbitalis (left hemisphere)	CONTINUOUS	15755	-0.00320883	-0.00534054	-0.00107711	0.00317703	LINEAR
41200#D072	Operative procedures - main OPCS4: D07.2 Removal of wax from external auditory canal NEC	CAT-MUL	181186/80(181266)	-0.0459718	-0.076476	-0.0153796	0.00318211	LOGISTIC-BINARY
41272#S273	Operative procedures - OPCS4: S27.3 Random pattern local flap of skin to head or neck NEC	CAT-MUL	181020/246(181266)	-0.026302	-0.0437664	-0.00880466	0.00318798	LOGISTIC-BINARY
27392	Area of S-orbital-H-Shaped (left hemisphere)	CONTINUOUS	15755	-0.00320075	-0.0053299	-0.00107161	0.00321703	LINEAR
23291	Femur total BMD (bone mineral density) (left)	CONTINUOUS	14597	-0.00325076	-0.00541459	-0.00108693	0.00323743	LINEAR
26799	Volume of lateralorbitofrontal (left hemisphere)	CONTINUOUS	15755	-0.00319395	-0.00532209	-0.00106582	0.00326799	LINEAR
25862	Volume of grey matter in Frontal Operculum Cortex (left)	CONTINUOUS	15678	-0.00307622	-0.00513181	-0.00102064	0.00335814	LINEAR
41256#619	Operative procedures - main OPCS3: 619 Other operations on bladder, not elsewhere classified	CAT-MUL	181253/13(181266)	0.11547	0.0383853	0.192884	0.00338423	LOGISTIC-BINARY
26957	Area of bankssts (right hemisphere)	CONTINUOUS	15755	-0.00325086	-0.00542721	-0.0010745	0.00341802	LINEAR
41200#H205	Operative procedures - main OPCS4: H20.5 Fibreoptic endoscopic submucosal resection of lesion of colon	CAT-MUL	180769/497(181266)	0.0185067	0.00611611	0.0309143	0.00343966	LOGISTIC-BINARY
41246#1520	Treatment speciality of consultant (recoded): General practice with maternity function	CAT-MUL	172142/316(172458)	0.0234803	0.00774374	0.0392388	0.00347118	LOGISTIC-BINARY
27482	Volume of G+S-cingul-Ant (left hemisphere)	CONTINUOUS	15755	-0.00320044	-0.00534802	-0.00105287	0.00349312	LINEAR
25797	Volume of grey matter in Temporal Pole (right)	CONTINUOUS	15678	-0.00311143	-0.00520013	-0.00102273	0.00350657	LINEAR
132150	Date N94 first reported (pain and other conditions associated with female genital organs and menstrual cycle)	DATE	172983/8283(181266)	-0.00463809	-0.0077535	-0.0015222	0.00352619	LOGISTIC-BINARY
25011	Volume of thalamus (left)	CONTINUOUS	15676	-0.00302376	-0.00505879	-0.000988726	0.0035912	LINEAR
41272#H524	Operative procedures - OPCS4: H52.4 Rubber band ligation of haemorrhoid	CAT-MUL	178875/2391(181266)	-0.00840364	-0.0140674	-0.00273732	0.00364354	LOGISTIC-BINARY
41200#G434	Operative procedures - main OPCS4: G43.4 Fibreoptic endoscopic sclerotherapy to lesion of upper gastrointestinal tract	CAT-MUL	181230/36(181266)	-0.067158	-0.1123	-0.0217433	0.00365077	LOGISTIC-BINARY
26719	Volume of Midbrain (whole brain)	CONTINUOUS	15755	-0.00323094	-0.00541083	-0.00105106	0.00367522	LINEAR
23290	Femur shaft BMD (bone mineral density) (left)	CONTINUOUS	14597	-0.00321999	-0.00539393	-0.00104605	0.00369808	LINEAR
26836	Area of middletemporal (right hemisphere)	CONTINUOUS	15755	-0.00318641	-0.00533813	-0.00103468	0.00370523	LINEAR
41200#K576	Operative procedures - main OPCS4: K57.6 Percutaneous transluminal ablation of ventricular wall	CAT-MUL	181235/31(181266)	0.0739326	0.0241053	0.12398	0.00371003	LOGISTIC-BINARY
41272#B274	Operative procedures - OPCS4: B27.4 Total mastectomy NEC	CAT-MUL	178352/2914(181266)	-0.00760375	-0.0127413	-0.00246403	0.00372889	LOGISTIC-BINARY
41200#X602	Operative procedures - main OPCS4: X60.2 Rehabilitation assessment by multidisciplinary specialised team	CAT-MUL	181255/11(181266)	-0.120686	-0.202339	-0.0388862	0.00374883	LOGISTIC-BINARY
22601#11373228	Job coding: research and development manager	CAT-MUL	46601/59(46660)	-0.0527723	-0.088447	-0.0170693	0.00374927	LOGISTIC-BINARY
132112	Date N73 first reported (other female pelvic inflammatory diseases)	DATE	177958/3308(181266)	-0.00715689	-0.0119981	-0.00231416	0.00376725	LOGISTIC-BINARY
4581	Financial situation satisfaction	CAT-SIN	59330	0.00310315	0.000995403	0.0052109	0.00386685	ORDERED-LOGISTIC
25012	Volume of thalamus (right)	CONTINUOUS	15676	-0.00298965	-0.0050183	-0.000960993	0.00387441	LINEAR
22601#35623260	Job coding: personnel or industrial relations officer, recruitment consultant	CAT-MUL	46622/38(46660)	0.0663591	0.0214087	0.111501	0.00387596	LOGISTIC-BINARY
41210#M119	Operative procedures - secondary OPCS4: M11.9 Unspecified diagnostic endoscopic examination of kidney	CAT-MUL	181256/10(181266)	-0.125802	-0.210878	-0.0399746	0.00392757	LOGISTIC-BINARY
2139	Age first had sexual intercourse	INTEGER	159052	-0.000963887	-0.00161999	-0.000307784	0.00398458	LINEAR
27723	Volume of G-pariet-inf-Angular (right hemisphere)	CONTINUOUS	15755	-0.00311145	-0.00523226	-0.000990646	0.00403672	LINEAR
25790	Volume of grey matter in Inferior Frontal Gyrus, pars triangularis (left)	CONTINUOUS	15678	-0.003104	-0.00522223	-0.000985767	0.00408043	LINEAR
26923	Area of TotalSurface (left hemisphere)	CONTINUOUS	15755	-0.00313524	-0.00527759	-0.000992889	0.00412913	LINEAR
27588	Area of G-temporal-middle (right hemisphere)	CONTINUOUS	15755	-0.00316147	-0.00532313	-0.000999814	0.00415311	LINEAR
26730	Area of isthmuscingulate (left hemisphere)	CONTINUOUS	15755	-0.00319208	-0.00537498	-0.00100919	0.00415846	LINEAR
26843	Area of postcentral (right hemisphere)	CONTINUOUS	15755	-0.0031903	-0.00537247	-0.00100814	0.00416685	LINEAR
25813	Volume of grey matter in Inferior Temporal Gyrus, temporooccipital part (right)	CONTINUOUS	15678	-0.00316994	-0.00533855	-0.00100133	0.00417329	LINEAR
132170	Date O04 first reported (medical abortion)	DATE	178661/2605(181266)	-0.00797054	-0.0134269	-0.00251251	0.00420028	LOGISTIC-BINARY
41210#T912	Operative procedures - secondary OPCS4: T91.2 Scanning of sentinel lymph node	CAT-MUL	181039/227(181266)	-0.0266173	-0.0448312	-0.00837586	0.00420832	LOGISTIC-BINARY
26952	Area of superiortemporal (left hemisphere)	CONTINUOUS	15755	-0.00316811	-0.00533754	-0.000998678	0.00420954	LINEAR
27070	Area of MT (left hemisphere)	CONTINUOUS	15755	-0.00316931	-0.00533972	-0.000998906	0.00421219	LINEAR
41200#W153	Operative procedures - main OPCS4: W15.3 Osteotomy of first metatarsal bone NEC	CAT-MUL	180138/1128(181266)	0.0120249	0.00379197	0.0202651	0.00421708	LOGISTIC-BINARY
26910	Volume of postcentral (right hemisphere)	CONTINUOUS	15755	-0.00313617	-0.00528495	-0.000987396	0.00423107	LINEAR
41210#Y102	Operative procedures - secondary OPCS4: Y10.2 Electrocauterisation of organ NOC	CAT-MUL	181239/27(181266)	0.0781121	0.0247195	0.131825	0.00424552	LOGISTIC-BINARY
41272#Y102	Operative procedures - OPCS4: Y10.2 Electrocauterisation of organ NOC	CAT-MUL	181239/27(181266)	0.0781121	0.0247195	0.131825	0.00424552	LOGISTIC-BINARY
26716	Volume of Medulla (whole brain)	CONTINUOUS	15755	-0.00315871	-0.00532401	-0.000993409	0.00425016	LINEAR
41245#1240	Main speciality of consultant (recoded): Ear, nose and throat (ENT)	CAT-MUL	168078/12477(180555)	-0.00372527	-0.00628056	-0.0011696	0.00427429	LOGISTIC-BINARY
20108#2	Ingredients in canned soup: Meat	CAT-MUL	25748/181(25929)	0.0301852	0.00948944	0.0509168	0.00428584	LOGISTIC-BINARY
132148	Date N93 first reported (other abnormal uterine and vaginal bleeding)	DATE	173789/7477(181266)	-0.00475599	-0.00802099	-0.00149042	0.00430686	LOGISTIC-BINARY
130218	Date B27 first reported (infectious mononucleosis)	DATE	179947/1319(181266)	-0.0110966	-0.0187151	-0.00347402	0.00431716	LOGISTIC-BINARY
30150	Eosinophill count	CONTINUOUS	175235	-0.00178196	-0.00300851	-0.000555418	0.004329	ORDERED-LOGISTIC
27726	Volume of G-postcentral (right hemisphere)	CONTINUOUS	15755	-0.00311879	-0.00526126	-0.000976323	0.00433187	LINEAR
132102	Date N63 first reported (unspecified lump in breast)	DATE	170606/10660(181266)	-0.00400514	-0.00675702	-0.00125284	0.0043382	LOGISTIC-BINARY
2754	Age at first live birth	INTEGER	124043	-0.00111938	-0.00188852	-0.000350231	0.00433893	LINEAR
27314	Volume of parsorbitalis (right hemisphere)	CONTINUOUS	15755	-0.00310427	-0.00523797	-0.00097056	0.0043541	LINEAR
23307	Pelvis bone area	CONTINUOUS	14646	-0.00326893	-0.00551611	-0.00102175	0.00435932	LINEAR
4924	Attempted fluid intelligence (FI) test.	CAT-SIN	58386/702(59088)	-0.0150953	-0.0254697	-0.00470932	0.00436776	LOGISTIC-BINARY
41272#X602	Operative procedures - OPCS4: X60.2 Rehabilitation assessment by multidisciplinary specialised team	CAT-MUL	181245/21(181266)	-0.0862829	-0.145525	-0.0268051	0.0043773	LOGISTIC-BINARY
27736	Volume of G-temporal-middle (right hemisphere)	CONTINUOUS	15755	-0.00306497	-0.00517311	-0.000956837	0.0043808	LINEAR
41210#T431	Operative procedures - secondary OPCS4: T43.1 Diagnostic endoscopic examination of peritoneum and biopsy of lesion of peritoneum	CAT-MUL	181197/69(181266)	0.0484743	0.0151563	0.0818924	0.00441055	LOGISTIC-BINARY
25873	Volume of grey matter in Planum Temporale (right)	CONTINUOUS	15678	-0.00302711	-0.00511245	-0.000941775	0.00444218	LINEAR
20277#2322	Job code at visit: Social science researchers	CAT-MUL	112064/138(112202)	-0.0338062	-0.0570749	-0.0104809	0.00444984	LOGISTIC-BINARY
3083	Heel quantitative ultrasound index (QUI), manual entry	CONTINUOUS	15903	-0.00308439	-0.00521106	-0.000957715	0.00447732	LINEAR
41200#A092	Operative procedures - main OPCS4: A09.2 Maintenance of neurostimulator in brain	CAT-MUL	181242/24(181266)	0.0824462	0.0257418	0.139462	0.00448363	LOGISTIC-BINARY
41272#A092	Operative procedures - OPCS4: A09.2 Maintenance of neurostimulator in brain	CAT-MUL	181242/24(181266)	0.0824462	0.0257418	0.139462	0.00448363	LOGISTIC-BINARY
22601#54112877	Job coding: weaver, knitter, carpet weaver, net maker	CAT-MUL	46628/32(46660)	-0.0698954	-0.118101	-0.0216362	0.00449385	LOGISTIC-BINARY
22617#5411	Job code - historical: Weavers and knitters	CAT-MUL	46628/32(46660)	-0.0698954	-0.118101	-0.0216362	0.00449385	LOGISTIC-BINARY
25858	Volume of grey matter in Temporal Occipital Fusiform Cortex (left)	CONTINUOUS	15678	-0.00310506	-0.00524805	-0.000962064	0.00451604	LINEAR
41251#6000	Sources of admission to hospital (recoded): Transfer within NHS provider	CAT-MUL	177024/3256(180280)	-0.00737637	-0.0124699	-0.00228143	0.00453861	LOGISTIC-BINARY
27578	Area of G-postcentral (right hemisphere)	CONTINUOUS	15755	-0.00315946	-0.0053416	-0.000977313	0.0045457	LINEAR
21031	Stools looser when abdominal discomfort/pain started	CAT-SIN	42104	0.00353384	0.0010861	0.00598158	0.00458762	ORDERED-LOGISTIC
41210#T856	Operative procedures - secondary OPCS4: T85.6 Block dissection of pelvic lymph nodes	CAT-MUL	180994/272(181266)	-0.0240413	-0.0406633	-0.00739043	0.0046172	LOGISTIC-BINARY
41200#B274	Operative procedures - main OPCS4: B27.4 Total mastectomy NEC	CAT-MUL	178406/2860(181266)	-0.00749016	-0.0126752	-0.00230281	0.00464485	LOGISTIC-BINARY
41272#X395	Operative procedures - OPCS4: X39.5 Transdermal administration of therapeutic substance	CAT-MUL	181239/27(181266)	0.0772685	0.0238649	0.130874	0.00465411	LOGISTIC-BINARY
22617#5119	Job code - historical: Agricultural and fishing trades n.e.c.	CAT-MUL	46612/48(46660)	-0.0572696	-0.0969642	-0.0175279	0.0047064	LOGISTIC-BINARY
104410	Stewed fruit intake	CAT-SIN	25925	-0.0104413	-0.0176501	-0.00323252	0.00475936	ORDERED-LOGISTIC
6179#5	Mineral and other dietary supplements: Iron	CAT-MUL	174142/6704(180846)	-0.00495277	-0.00839197	-0.0015129	0.00476831	LOGISTIC-BINARY
41272#H205	Operative procedures - OPCS4: H20.5 Fibreoptic endoscopic submucosal resection of lesion of colon	CAT-MUL	180701/565(181266)	0.0167435	0.00512327	0.0283789	0.00476842	LOGISTIC-BINARY
41246#1130	Treatment speciality of consultant (recoded): Breast surgery	CAT-MUL	165615/7306(172921)	-0.00473656	-0.00802638	-0.00144608	0.00477817	LOGISTIC-BINARY
41210#M496	Operative procedures - secondary OPCS4: M49.6 Micturating cystography	CAT-MUL	181256/10(181266)	-0.123155	-0.208833	-0.0372935	0.00484143	LOGISTIC-BINARY
23210	Femur shaft BMD (bone mineral density) (right)	CONTINUOUS	14063	-0.00316828	-0.00537235	-0.000964219	0.00484458	LINEAR
25209	Mean L1 in medial lemniscus on FA skeleton (left)	CONTINUOUS	14905	-0.00321775	-0.00545634	-0.000979151	0.0048467	LINEAR
23215	Femur troch BMD (bone mineral density) T-score (right)	CONTINUOUS	14109	-0.00320748	-0.00544002	-0.000974946	0.00486751	LINEAR
1339	Non-oily fish intake	CAT-SIN	180751	-0.0017587	-0.00298491	-0.00053248	0.00488461	ORDERED-LOGISTIC
23240	Trunk BMC (bone mineral content)	CONTINUOUS	14645	-0.00309855	-0.00525845	-0.000938658	0.0049305	LINEAR
23224	Arms BMC (bone mineral content)	CONTINUOUS	14646	-0.00306406	-0.00520263	-0.00092548	0.00498572	LINEAR
27228	Volume of rostralanteriorcingulate (left hemisphere)	CONTINUOUS	15755	-0.00309794	-0.00526039	-0.000935495	0.00498992	LINEAR
27104	Area of BA3b (right hemisphere)	CONTINUOUS	15755	-0.00312605	-0.00530889	-0.000943214	0.00500529	LINEAR
23241	Trunk BMD (bone mineral density)	CONTINUOUS	14645	-0.00309005	-0.0052485	-0.0009316	0.0050207	LINEAR
20003#1140926430	Treatment/medication code: climesse tablet	CAT-MUL	181125/124(181249)	0.035538	0.0107218	0.0604066	0.0050499	LOGISTIC-BINARY
20003#1140860332	Treatment/medication code: sotalol hydrochloride+hydrochlorothiazide 80mg/12.5mg tablet	CAT-MUL	181233/16(181249)	-0.0966215	-0.163943	-0.0287532	0.00507757	LOGISTIC-BINARY
26900	Volume of lateralorbitofrontal (right hemisphere)	CONTINUOUS	15755	-0.00305541	-0.00519271	-0.000918105	0.00508321	LINEAR
27759	Volume of S-oc-temp-med+Lingual (right hemisphere)	CONTINUOUS	15755	-0.00299625	-0.00509993	-0.000892583	0.0052481	LINEAR
26732	Area of lateralorbitofrontal (left hemisphere)	CONTINUOUS	15755	-0.00304553	-0.00518407	-0.000907	0.00525367	LINEAR
41272#K576	Operative procedures - OPCS4: K57.6 Percutaneous transluminal ablation of ventricular wall	CAT-MUL	181234/32(181266)	0.0698467	0.0208361	0.119073	0.00531664	LOGISTIC-BINARY
41210#S264	Operative procedures - secondary OPCS4: S26.4 Random pattern local subcutaneous pedicle flap of skin NEC	CAT-MUL	181256/10(181266)	-0.122366	-0.208484	-0.0361423	0.00533723	LOGISTIC-BINARY
41272#S264	Operative procedures - OPCS4: S26.4 Random pattern local subcutaneous pedicle flap of skin NEC	CAT-MUL	181256/10(181266)	-0.122366	-0.208484	-0.0361423	0.00533723	LOGISTIC-BINARY
41200#S152	Operative procedures - main OPCS4: S15.2 Biopsy of lesion of skin NEC	CAT-MUL	180804/462(181266)	-0.0181536	-0.0309326	-0.00535807	0.00539414	LOGISTIC-BINARY
41210#Z495	Operative procedures - secondary OPCS4: Z49.5 Skin of buttock	CAT-MUL	180785/481(181266)	0.0178716	0.00527136	0.0304864	0.00546405	LOGISTIC-BINARY
41272#Z495	Operative procedures - OPCS4: Z49.5 Skin of buttock	CAT-MUL	180785/481(181266)	0.0178716	0.00527136	0.0304864	0.00546405	LOGISTIC-BINARY
26930	Area of inferiorparietal (left hemisphere)	CONTINUOUS	15755	-0.00306894	-0.00523543	-0.000902452	0.00549955	LINEAR
22601#21323059	Job coding: software professional, analyst-programmer, computer programmer, software analyst or engineer, systems designer or programmer	CAT-MUL	45629/1031(46660)	0.0122866	0.00361173	0.0209682	0.00551563	LOGISTIC-BINARY
22617#2132	Job code - historical: Software professionals	CAT-MUL	45629/1031(46660)	0.0122866	0.00361173	0.0209682	0.00551563	LOGISTIC-BINARY
41210#Y751	Operative procedures - secondary OPCS4: Y75.1 Laparoscopically assisted approach to abdominal cavity	CAT-MUL	180609/657(181266)	-0.0151965	-0.0259309	-0.00445193	0.00554679	LOGISTIC-BINARY
41272#Y751	Operative procedures - OPCS4: Y75.1 Laparoscopically assisted approach to abdominal cavity	CAT-MUL	180609/657(181266)	-0.0151965	-0.0259309	-0.00445193	0.00554679	LOGISTIC-BINARY
25843	Volume of grey matter in Precuneous Cortex (right)	CONTINUOUS	15678	-0.00292345	-0.00499136	-0.000855536	0.0055941	LINEAR
25787	Volume of grey matter in Superior Frontal Gyrus (right)	CONTINUOUS	15678	-0.00302419	-0.00516346	-0.000884913	0.00559642	LINEAR
41210#X396	Operative procedures - secondary OPCS4: X39.6 Intraocular administration of therapeutic substance	CAT-MUL	181251/15(181266)	-0.0986219	-0.168243	-0.0284589	0.00567927	LOGISTIC-BINARY
41200#Q498	Operative procedures - main OPCS4: Q49.8 Other specified therapeutic endoscopic operations on ovary	CAT-MUL	181235/31(181266)	-0.0696058	-0.118955	-0.0201998	0.0057166	LOGISTIC-BINARY
27260	Area of rostralmiddlefrontal (right hemisphere)	CONTINUOUS	15755	-0.00305304	-0.00521899	-0.000887085	0.00573572	LINEAR
25837	Volume of grey matter in Paracingulate Gyrus (right)	CONTINUOUS	15678	-0.0028633	-0.00489505	-0.000831543	0.00574558	LINEAR
41272#T439	Operative procedures - OPCS4: T43.9 Unspecified diagnostic endoscopic examination of peritoneum	CAT-MUL	177414/3852(181266)	-0.00637262	-0.0108967	-0.00184767	0.00576988	LOGISTIC-BINARY
26517	Volume of SubCortGray (whole brain)	CONTINUOUS	15755	-0.0029213	-0.00499585	-0.000846754	0.00578396	LINEAR
20107#12	Illnesses of father: Severe depression	CAT-MUL	153264/6719(159983)	-0.00483595	-0.00827115	-0.00140007	0.0057995	LOGISTIC-BINARY
27388	Area of S-oc-temp-lat (left hemisphere)	CONTINUOUS	15755	-0.00305352	-0.00522443	-0.000882606	0.00583981	LINEAR
26556	Volume of Cerebellum-White-Matter (left hemisphere)	CONTINUOUS	15755	-0.00294882	-0.00504536	-0.000852286	0.00584119	LINEAR
27103	Area of BA3a (right hemisphere)	CONTINUOUS	15755	-0.0030569	-0.0052313	-0.000882505	0.00586428	LINEAR
20631	Liking for cake	CAT-SIN	72023	-0.002539	-0.00434978	-0.000728216	0.00589259	ORDERED-LOGISTIC
41210#Z603	Operative procedures - secondary OPCS4: Z60.3 Muscle of anterior abdominal wall	CAT-MUL	181203/63(181266)	0.0490448	0.0141496	0.0840509	0.00595448	LOGISTIC-BINARY
41272#Z603	Operative procedures - OPCS4: Z60.3 Muscle of anterior abdominal wall	CAT-MUL	181203/63(181266)	0.0490448	0.0141496	0.0840509	0.00595448	LOGISTIC-BINARY
26552	Volume of Cortex (left hemisphere)	CONTINUOUS	15755	-0.00291716	-0.00499638	-0.000837931	0.00596553	LINEAR
25864	Volume of grey matter in Central Opercular Cortex (left)	CONTINUOUS	15678	-0.00285298	-0.00488786	-0.000818103	0.0059999	LINEAR
6153#5	Medication for cholesterol, blood pressure, diabetes, or take exogenous hormones": Oral contraceptive pill or minipill	CAT-MUL	175659/4739(180398)	-0.00590034	-0.0101093	-0.00169132	0.00600299	LOGISTIC-BINARY
41272#D231	Operative procedures - OPCS4: D23.1 Transtympanic injection to inner ear	CAT-MUL	181255/11(181266)	0.118152	0.0340673	0.20262	0.00601638	LOGISTIC-BINARY
27150	Area of isthmuscingulate (left hemisphere)	CONTINUOUS	15755	-0.00305902	-0.0052419	-0.00087613	0.00602422	LINEAR
41210#S273	Operative procedures - secondary OPCS4: S27.3 Random pattern local flap of skin to head or neck NEC	CAT-MUL	181028/238(181266)	-0.0248929	-0.0426495	-0.00710184	0.00605103	LOGISTIC-BINARY
42033	Source of parkinson's disease report	CAT-SIN	29/487(516)	0.0832119	0.0244762	0.143959	0.00615224	LOGISTIC-BINARY
41210#Z752	Operative procedures - secondary OPCS4: Z75.2 Ala of sacrum	CAT-MUL	181247/19(181266)	-0.0871734	-0.149468	-0.024595	0.00618983	LOGISTIC-BINARY
41272#Z752	Operative procedures - OPCS4: Z75.2 Ala of sacrum	CAT-MUL	181247/19(181266)	-0.0871734	-0.149468	-0.024595	0.00618983	LOGISTIC-BINARY
41273#460	Operative procedures - OPCS3: 460 Colectomy and resection, not elsewhere classified	CAT-MUL	181256/10(181266)	-0.120019	-0.206035	-0.0338908	0.0062082	LOGISTIC-BINARY
30730	Gamma glutamyltransferase	CONTINUOUS	172649	0.000903708	0.000255727	0.00155169	0.00626742	LINEAR
41272#G434	Operative procedures - OPCS4: G43.4 Fibreoptic endoscopic sclerotherapy to lesion of upper gastrointestinal tract	CAT-MUL	181224/42(181266)	-0.0584993	-0.100338	-0.0164221	0.0062796	LOGISTIC-BINARY
6151#5	Fractured bone site(s): Wrist	CAT-MUL	175870/4646(180516)	0.00572127	0.00161868	0.00982584	0.00628312	LOGISTIC-BINARY
23626	Cholesteryl Esters to Total Lipids in Small LDL percentage	CONTINUOUS	43435	0.00181836	0.000513257	0.00312346	0.00632	LINEAR
41272#T912	Operative procedures - OPCS4: T91.2 Scanning of sentinel lymph node	CAT-MUL	181030/236(181266)	-0.0249074	-0.0427733	-0.0070146	0.00632543	LOGISTIC-BINARY
27129	Volume of BA1 (right hemisphere)	CONTINUOUS	15755	-0.00297006	-0.00510485	-0.000835265	0.00639772	LINEAR
20003#1140874866	Treatment/medication code: carbimazole	CAT-MUL	181042/207(181249)	0.0267352	0.00753156	0.0459724	0.00640088	LOGISTIC-BINARY
41210#Q038	Operative procedures - secondary OPCS4: Q03.8 Other specified biopsy of cervix uteri	CAT-MUL	181194/72(181266)	0.0454458	0.0128112	0.0781686	0.00641757	LOGISTIC-BINARY
27398	Area of S-suborbital (left hemisphere)	CONTINUOUS	15755	-0.00301875	-0.00518969	-0.000847816	0.00642561	LINEAR
132164	Date O01 first reported (hydatidiform mole)	DATE	181118/148(181266)	-0.031403	-0.0539721	-0.00879489	0.00643401	LOGISTIC-BINARY
120039#1	Location of pain during the past week	CAT-MUL	57506/8123(65629)	0.00452618	0.00126717	0.00778649	0.00649759	LOGISTIC-BINARY
20703	Liking for porridge	CAT-SIN	71863	-0.0025765	-0.00443808	-0.00071493	0.00653	ORDERED-LOGISTIC
27764	Volume of S-pericallosal (right hemisphere)	CONTINUOUS	15755	-0.00302784	-0.00520971	-0.00084597	0.00653329	LINEAR
25839	Volume of grey matter in Cingulate Gyrus, anterior division (right)	CONTINUOUS	15678	-0.00303155	-0.0052165	-0.000846592	0.0065435	LINEAR
41272#Q174	Operative procedures - OPCS4: Q17.4 Endoscopic destruction of lesion of uterus NEC	CAT-MUL	180684/582(181266)	-0.0158516	-0.0272795	-0.00441477	0.00657521	LOGISTIC-BINARY
41272#B279	Operative procedures - OPCS4: B27.9 Unspecified total excision of breast	CAT-MUL	180310/956(181266)	-0.0123574	-0.0212669	-0.00344033	0.00658155	LOGISTIC-BINARY
25785	Volume of grey matter in Insular Cortex (right)	CONTINUOUS	15678	-0.00295127	-0.00507996	-0.000822574	0.00658398	LINEAR
41272#Q168	Operative procedures - OPCS4: Q16.8 Other specified other vaginal operations on uterus	CAT-MUL	180969/297(181266)	-0.0221893	-0.0381882	-0.00617569	0.00658543	LOGISTIC-BINARY
131688	Date K90 first reported (intestinal malabsorption)	DATE	179124/2142(181266)	0.0083032	0.00231278	0.0142973	0.00661042	LOGISTIC-BINARY
41272#P053	Operative procedures - OPCS4: P05.3 Marsupialisation of lesion of vulva	CAT-MUL	181225/41(181266)	0.0600046	0.0167368	0.103443	0.00666964	LOGISTIC-BINARY
20003#1140884640	Treatment/medication code: nerisone 0.1% cream	CAT-MUL	181239/10(181249)	0.123293	0.0349302	0.213212	0.00667833	LOGISTIC-BINARY
25868	Volume of grey matter in Planum Polare (left)	CONTINUOUS	15678	-0.00281033	-0.00484136	-0.000779301	0.00669098	LINEAR
738	Average total household income before tax	CAT-SIN	150469	-0.00176738	-0.00304751	-0.00048726	0.00670228	ORDERED-LOGISTIC
41272#S052	Operative procedures - OPCS4: S05.2 Microscopically controlled excision of lesion of skin using fresh tissue technique NEC	CAT-MUL	181252/14(181266)	-0.100512	-0.173123	-0.0276846	0.00671122	LOGISTIC-BINARY
26596	Volume of VentralDC (right hemisphere)	CONTINUOUS	15755	-0.00287787	-0.00495917	-0.000796575	0.00672932	LINEAR
41210#Q545	Operative procedures - secondary OPCS4: Q54.5 Sacrohysteropexy	CAT-MUL	181250/16(181266)	-0.0941354	-0.16212	-0.0258802	0.00673554	LOGISTIC-BINARY
42031	Source of all cause parkinsonism report	CAT-SIN	29/543(572)	0.0804765	0.0230472	0.13991	0.00676437	LOGISTIC-BINARY
27173	Area of insula (left hemisphere)	CONTINUOUS	15755	-0.00300829	-0.00518664	-0.000829934	0.00679875	LINEAR
27266	Area of insula (right hemisphere)	CONTINUOUS	15755	-0.00300835	-0.00518743	-0.000829259	0.00681636	LINEAR
27105	Area of BA4a (right hemisphere)	CONTINUOUS	15755	-0.00301082	-0.00519315	-0.00082849	0.00685336	LINEAR
27095	Volume of BA45 (left hemisphere)	CONTINUOUS	15755	-0.0029159	-0.00502962	-0.000802188	0.00685819	LINEAR
27317	Volume of postcentral (right hemisphere)	CONTINUOUS	15755	-0.00296266	-0.00511085	-0.000814483	0.006873	LINEAR
25920	Volume of grey matter in X Cerebellum (right)	CONTINUOUS	15678	-0.00280644	-0.00484224	-0.000770642	0.00689756	LINEAR
20003#1187	Treatment/medication code: chondroitin product	CAT-MUL	178398/2851(181249)	0.00717526	0.00196754	0.012386	0.00693967	LOGISTIC-BINARY
100024	Calcium	CONTINUOUS	25938	-0.00235797	-0.0040713	-0.000644649	0.00698996	LINEAR
41273#2201	Operative procedures - OPCS3: 220.1 Plastic repair of nose : osteoplasty facial bone of cartilage, bone	CAT-MUL	181253/13(181266)	-0.104454	-0.180223	-0.0283474	0.00699697	LOGISTIC-BINARY
5518	Leg pain on walking : effect of standing still	CAT-SIN	4468/6426(10894)	0.00740049	0.00202336	0.0127828	0.00700888	LOGISTIC-BINARY
26565	Volume of VentralDC (left hemisphere)	CONTINUOUS	15755	-0.00287854	-0.00497103	-0.000786049	0.00701604	LINEAR
41210#Y987	Operative procedures - secondary OPCS4: Y98.7 Extensive patient repositioning to obtain required image series	CAT-MUL	181255/11(181266)	-0.11225	-0.193743	-0.0303434	0.00705001	LOGISTIC-BINARY
41272#Y987	Operative procedures - OPCS4: Y98.7 Extensive patient repositioning to obtain required image series	CAT-MUL	181255/11(181266)	-0.11225	-0.193743	-0.0303434	0.00705001	LOGISTIC-BINARY
41272#T856	Operative procedures - OPCS4: T85.6 Block dissection of pelvic lymph nodes	CAT-MUL	180983/283(181266)	-0.0224141	-0.0387141	-0.00608613	0.00708114	LOGISTIC-BINARY
27556	Area of G+S-cingul-Ant (right hemisphere)	CONTINUOUS	15755	-0.00296192	-0.00511979	-0.000804049	0.0071425	LINEAR
41272#H233	Operative procedures - OPCS4: H23.3 Endoscopic laser destruction of lesion of lower bowel using fibreoptic sigmoidoscope	CAT-MUL	181249/17(181266)	-0.0899475	-0.155284	-0.0240527	0.00720248	LOGISTIC-BINARY
41250#1002	Methods of discharge from hospital (recoded): Discharged on clinical advice/consent: Transfer within provider	CAT-MUL	176672/3743(180415)	-0.00656269	-0.0113492	-0.00177487	0.0072103	LOGISTIC-BINARY
23478	Creatinine	CONTINUOUS	41025	0.00184171	0.000498302	0.00318512	0.00721172	LINEAR
26592	Volume of Pallidum (right hemisphere)	CONTINUOUS	15755	-0.00296566	-0.00512958	-0.000801736	0.00723154	LINEAR
41272#A848	Operative procedures - OPCS4: A84.8 Other specified neurophysiological operations	CAT-MUL	181235/31(181266)	-0.0671189	-0.116047	-0.0179822	0.00729332	LOGISTIC-BINARY
27387	Area of S-occipital-ant (left hemisphere)	CONTINUOUS	15755	-0.00298087	-0.00515895	-0.000802801	0.00731331	LINEAR
27106	Area of BA4p (right hemisphere)	CONTINUOUS	15755	-0.00298419	-0.00516538	-0.000802997	0.00733206	LINEAR
25113	Mean MD in medial lemniscus on FA skeleton (left)	CONTINUOUS	14905	-0.00306024	-0.00529832	-0.000822168	0.00736627	LINEAR
20003#1141168714	Treatment/medication code: propiverine hydrochloride	CAT-MUL	181227/22(181249)	0.0811734	0.0219299	0.140889	0.0074722	LOGISTIC-BINARY
26895	Volume of fusiform (right hemisphere)	CONTINUOUS	15755	-0.00290022	-0.00502509	-0.000775345	0.00747302	LINEAR
25853	Volume of grey matter in Lingual Gyrus (right)	CONTINUOUS	15678	-0.00290796	-0.00504055	-0.000775377	0.00753023	LINEAR
22601#11612673	Job coding: air transport/traffic manager, haulage contractor/manager, airport director/manager, shipping manager	CAT-MUL	46648/12(46660)	0.112033	0.0304951	0.194964	0.00753184	LOGISTIC-BINARY
41248#3003	Destinations on discharge from hospital (recoded): Medium secure unit: NHS	CAT-MUL	176231/53(176284)	-0.0511549	-0.0886112	-0.0135634	0.00753827	LOGISTIC-BINARY
20003#1140867934	Treatment/medication code: triptafen tablet	CAT-MUL	181231/18(181249)	-0.0866686	-0.14999	-0.0228015	0.00755627	LOGISTIC-BINARY
26589	Volume of Thalamus-Proper (right hemisphere)	CONTINUOUS	15755	-0.0028332	-0.00491211	-0.000754282	0.00756375	LINEAR
27222	Volume of parstriangularis (left hemisphere)	CONTINUOUS	15755	-0.00289583	-0.00502383	-0.000767826	0.00765273	LINEAR
41200#B279	Operative procedures - main OPCS4: B27.9 Unspecified total excision of breast	CAT-MUL	180327/939(181266)	-0.0122354	-0.0212247	-0.00323858	0.00766148	LOGISTIC-BINARY
130670	Date D75 first reported (other diseases of blood and blood-forming organs)	DATE	180518/748(181266)	0.0137309	0.00363064	0.0238418	0.0077412	LOGISTIC-BINARY
21029	More frequent bowel movements when abdominal discomfort/pain started	CAT-SIN	42081	0.00335273	0.000873766	0.00583169	0.00789973	ORDERED-LOGISTIC
41272#B283	Operative procedures - OPCS4: B28.3 Excision of lesion of breast NEC	CAT-MUL	178165/3101(181266)	-0.00675523	-0.0117387	-0.00176983	0.00790044	LOGISTIC-BINARY
100550	Hot chocolate intake	CAT-SIN	25919	-0.0106336	-0.0184353	-0.00283191	0.00790888	ORDERED-LOGISTIC
41210#E149	Operative procedures - secondary OPCS4: E14.9 Unspecified operations on frontal sinus	CAT-MUL	181251/15(181266)	-0.0948347	-0.164466	-0.0245471	0.00791155	LOGISTIC-BINARY
20015	Sitting height	CONTINUOUS	180720	-0.000844279	-0.00146734	-0.000221214	0.00791158	LINEAR
26727	Area of fusiform (left hemisphere)	CONTINUOUS	15755	-0.00291244	-0.00506408	-0.000760801	0.00798142	LINEAR
26558	Volume of Thalamus-Proper (left hemisphere)	CONTINUOUS	15755	-0.00277638	-0.00482804	-0.000724716	0.00799799	LINEAR
27745	Volume of S-circular-insula-ant (right hemisphere)	CONTINUOUS	15755	-0.00294043	-0.00511422	-0.000766641	0.00802396	LINEAR
20246-0	Trail making completion status	CAT-SIN	39871/46740	-999	-999	-999	0.00804659	MULTINOMIAL-LOGISTIC
41210#G674	Operative procedures - secondary OPCS4: G67.4 Intubation of jejunum NEC	CAT-MUL	181249/17(181266)	0.0913059	0.0239622	0.15907	0.00806192	LOGISTIC-BINARY
100480	Added milk to rooibos tea	CAT-SIN	25929	-0.0148695	-0.0258014	-0.00393765	0.00806722	ORDERED-LOGISTIC
41200#V255	Operative procedures - main OPCS4: V25.5 Primary posterior decompression of lumbar spine NEC	CAT-MUL	180581/685(181266)	-0.0142088	-0.0247188	-0.00368824	0.00808076	LOGISTIC-BINARY
2110	Able to confide	CAT-SIN	176541	-0.00167955	-0.00292644	-0.00043267	0.00810555	ORDERED-LOGISTIC
27309	Volume of medialorbitofrontal (right hemisphere)	CONTINUOUS	15755	-0.00289523	-0.00503866	-0.00075179	0.00811445	LINEAR
130192	Date B09 first reported (unspecified viral infection characterised by skin and mucous membrane lesions)	DATE	181253/13(181266)	-0.101157	-0.175732	-0.0259229	0.00811744	LOGISTIC-BINARY
27255	Area of postcentral (right hemisphere)	CONTINUOUS	15755	-0.0029471	-0.00512915	-0.000765042	0.0081208	LINEAR
41210#T439	Operative procedures - secondary OPCS4: T43.9 Unspecified diagnostic endoscopic examination of peritoneum	CAT-MUL	179725/1541(181266)	-0.00954738	-0.0166196	-0.00247252	0.00815792	LOGISTIC-BINARY
41229#5PV	PCT responsible for patient data: WEST ESSEX PCT	CAT-MUL	181248/18(181266)	-0.0863793	-0.150196	-0.0221723	0.00817065	LOGISTIC-BINARY
27147	Area of fusiform (left hemisphere)	CONTINUOUS	15755	-0.00290396	-0.00505578	-0.000752137	0.00817132	LINEAR
27135	Volume of BA6 (right hemisphere)	CONTINUOUS	15755	-0.00285646	-0.00497394	-0.00073898	0.00819712	LINEAR
26932	Area of isthmuscingulate (left hemisphere)	CONTINUOUS	15755	-0.00294334	-0.00512611	-0.000760559	0.00822343	LINEAR
23203	L1-L4 BMC (bone mineral content)	CONTINUOUS	13938	-0.00306233	-0.00533375	-0.000790913	0.00823502	LINEAR
41249#5001	Methods of admission to hospital (recoded): Transfer: Planned	CAT-MUL	177390/3531(180921)	-0.00663142	-0.0115523	-0.00170915	0.00826704	LOGISTIC-BINARY
3404	Neck/shoulder pain for 3+ months	CAT-SIN	11673/30685(42358)	0.00405256	0.00104302	0.00706261	0.00831341	LOGISTIC-BINARY
23239	Total BMD (bone mineral density) T-score	CONTINUOUS	14637	-0.002838	-0.00494576	-0.000730245	0.00831842	LINEAR
26683	Volume of Pt (left hemisphere)	CONTINUOUS	15755	-0.00293497	-0.00511595	-0.000753992	0.008354	LINEAR
41229#5NF	PCT responsible for patient data: NORTH LANCASHIRE TEACHING PCT	CAT-MUL	181112/154(181266)	-0.0297514	-0.051855	-0.00760473	0.00839956	LOGISTIC-BINARY
41210#M264	Operative procedures - secondary OPCS4: M26.4 Nephroscopic insertion of tubal prosthesis into ureter	CAT-MUL	181251/15(181266)	0.0958062	0.0245216	0.166824	0.00840011	LOGISTIC-BINARY
41210#Z354	Operative procedures - secondary OPCS4: Z35.4 Middle cerebral artery	CAT-MUL	181154/112(181266)	0.0351329	0.00901228	0.0613242	0.0084714	LOGISTIC-BINARY
41272#Z354	Operative procedures - OPCS4: Z35.4 Middle cerebral artery	CAT-MUL	181154/112(181266)	0.0351329	0.00901228	0.0613242	0.0084714	LOGISTIC-BINARY
41272#X396	Operative procedures - OPCS4: X39.6 Intraocular administration of therapeutic substance	CAT-MUL	181248/18(181266)	-0.0857704	-0.149423	-0.0216873	0.00848505	LOGISTIC-BINARY
20003#1140871180	Treatment/medication code: rhumalgan 25mg e/c tablet	CAT-MUL	181214/35(181249)	-0.061633	-0.107452	-0.0155759	0.00854939	LOGISTIC-BINARY
6146#100	Attendance/disability/mobility allowance	CAT-MUL	9855/170437(180292)	0.0038273	0.000969369	0.00668466	0.00866406	LOGISTIC-BINARY
2247-0	Hearing difficulty/problems	CAT-SIN	135919/173325	-999	-999	-999	0.0086952	MULTINOMIAL-LOGISTIC
3062	Forced vital capacity (FVC)	CONTINUOUS	166295	-0.00081078	-0.00141643	-0.000205133	0.00869569	LINEAR
27377	Area of S-circular-insula-sup (left hemisphere)	CONTINUOUS	15755	-0.00291524	-0.00509285	-0.000737631	0.00869688	LINEAR
25879	Volume of grey matter in Thalamus (right)	CONTINUOUS	15678	-0.00292249	-0.00510716	-0.000737813	0.00874769	LINEAR
27500	Volume of G-orbital (left hemisphere)	CONTINUOUS	15755	-0.00285262	-0.00498583	-0.000719415	0.00877165	LINEAR
22617#3412	Job code - historical: Authors, writers	CAT-MUL	46472/188(46660)	-0.0267755	-0.0467936	-0.00673826	0.0087794	LOGISTIC-BINARY
41210#E034	Operative procedures - secondary OPCS4: E03.4 Closure of perforation of septum of nose NEC	CAT-MUL	181256/10(181266)	0.118264	0.0300573	0.207042	0.00882655	LOGISTIC-BINARY
41272#X292	Operative procedures - OPCS4: X29.2 Continuous intravenous infusion of therapeutic substance NEC	CAT-MUL	175724/5542(181266)	0.005029	0.00126565	0.00879392	0.00882846	LOGISTIC-BINARY
100016	Potassium	CONTINUOUS	25938	-0.00227814	-0.00398511	-0.000571179	0.00890382	LINEAR
22617#2329	Job code - historical: Researchers n.e.c.	CAT-MUL	46245/415(46660)	-0.0180894	-0.0316439	-0.0045295	0.00891587	LOGISTIC-BINARY
27310	Volume of middletemporal (right hemisphere)	CONTINUOUS	15755	-0.00280972	-0.00491905	-0.000700383	0.00903764	LINEAR
41272#V255	Operative procedures - OPCS4: V25.5 Primary posterior decompression of lumbar spine NEC	CAT-MUL	180409/857(181266)	-0.0125208	-0.0219254	-0.00310796	0.00909856	LOGISTIC-BINARY
41210#Y809	Operative procedures - secondary OPCS4: Y80.9 Unspecified general anaesthetic	CAT-MUL	176773/4493(181266)	-0.00557379	-0.00976344	-0.00138294	0.00912491	LOGISTIC-BINARY
41272#Y809	Operative procedures - OPCS4: Y80.9 Unspecified general anaesthetic	CAT-MUL	176773/4493(181266)	-0.00557379	-0.00976344	-0.00138294	0.00912491	LOGISTIC-BINARY
23236	Total BMD (bone mineral density)	CONTINUOUS	14645	-0.00280173	-0.00490862	-0.000694843	0.00915475	LINEAR
25245	Mean L1 in uncinate fasciculus on FA skeleton (left)	CONTINUOUS	14905	0.00295801	0.000732809	0.00518321	0.0091795	LINEAR
20727	Liking for spicy foods	CAT-SIN	72006	-0.00238587	-0.00418495	-0.000586783	0.00921599	ORDERED-LOGISTIC
23214	Femur troch BMD (bone mineral density) (right)	CONTINUOUS	14118	-0.00296599	-0.00519846	-0.000733514	0.0092195	LINEAR
40006#C774	Type of cancer: ICD10: C77.4 Inguinal and lower limb lymph nodes	CAT-MUL	181256/10(181266)	0.116293	0.0288761	0.204234	0.00929546	LOGISTIC-BINARY
20277#6122	Job code at visit: Childminders and related occupations	CAT-MUL	111631/571(112202)	-0.0152778	-0.0267871	-0.0037573	0.00930984	LOGISTIC-BINARY
27700	Volume of G+S-occipital-inf (right hemisphere)	CONTINUOUS	15755	-0.00284641	-0.0049956	-0.000697219	0.0094405	LINEAR
20003#1140868456	Treatment/medication code: oestradiol product	CAT-MUL	181172/77(181249)	-0.0413126	-0.0724669	-0.0100652	0.00944438	LOGISTIC-BINARY
41200#C793	Operative procedures - main OPCS4: C79.3 Injection of vitreous substitute into vitreous body NEC	CAT-MUL	181250/16(181266)	-0.0899447	-0.157756	-0.0218	0.00948409	LOGISTIC-BINARY
41272#F104	Operative procedures - OPCS4: F10.4 Extraction of multiple teeth NEC	CAT-MUL	180758/508(181266)	0.0162264	0.00396906	0.0284975	0.0095006	LOGISTIC-BINARY
41210#Q109	Operative procedures - secondary OPCS4: Q10.9 Unspecified curettage of uterus	CAT-MUL	181185/81(181266)	-0.0403039	-0.0707325	-0.00980252	0.00951321	LOGISTIC-BINARY
40013#1743	Type of cancer: ICD9: 1743 Malignant neoplasm of female breast - lower-inner quadrant	CAT-MUL	181247/19(181266)	0.0846773	0.0208601	0.149025	0.009585	LOGISTIC-BINARY
41210#Y083	Operative procedures - secondary OPCS4: Y08.3 Laser destruction of organ NOC	CAT-MUL	181220/46(181266)	-0.0532088	-0.0934632	-0.01281	0.00970751	LOGISTIC-BINARY
41272#Y083	Operative procedures - OPCS4: Y08.3 Laser destruction of organ NOC	CAT-MUL	181220/46(181266)	-0.0532088	-0.0934632	-0.01281	0.00970751	LOGISTIC-BINARY
132158	Date N98 first reported (complications associated with artificial fertilisation)	DATE	181224/42(181266)	-0.0562726	-0.0989079	-0.0135949	0.00971028	LOGISTIC-BINARY
41200#M039	Operative procedures - main OPCS4: M03.9 Unspecified partial excision of kidney	CAT-MUL	181168/98(181266)	-0.0365112	-0.0641496	-0.00880158	0.00971033	LOGISTIC-BINARY
41200#W208	Operative procedures - main OPCS4: W20.8 Other specified primary open reduction of fracture of bone and extramedullary fixation	CAT-MUL	181019/247(181266)	0.0232073	0.00562799	0.0408165	0.00972765	LOGISTIC-BINARY
41210#S263	Operative procedures - secondary OPCS4: S26.3 Random pattern local subcutaneous pedicle flap of skin to head or neck	CAT-MUL	181235/31(181266)	0.0658148	0.0160251	0.115827	0.00973487	LOGISTIC-BINARY
41272#S263	Operative procedures - OPCS4: S26.3 Random pattern local subcutaneous pedicle flap of skin to head or neck	CAT-MUL	181235/31(181266)	0.0658148	0.0160251	0.115827	0.00973487	LOGISTIC-BINARY
41210#Y322	Operative procedures - secondary OPCS4: Y32.2 Re-exploration of organ and other repair of organ NOC	CAT-MUL	181246/20(181266)	-0.0801117	-0.140753	-0.0191354	0.00980963	LOGISTIC-BINARY
41272#Y322	Operative procedures - OPCS4: Y32.2 Re-exploration of organ and other repair of organ NOC	CAT-MUL	181246/20(181266)	-0.0801117	-0.140753	-0.0191354	0.00980963	LOGISTIC-BINARY
27130	Volume of BA2 (right hemisphere)	CONTINUOUS	15755	-0.00283731	-0.00499361	-0.000681018	0.0099127	LINEAR
41200#M723	Operative procedures - main OPCS4: M72.3 Excision of lesion of urethra NEC	CAT-MUL	181231/35(181266)	0.0617384	0.0149155	0.108766	0.00992376	LOGISTIC-BINARY
[truncated: 18,363 more rows]

## Sheet: Table S5
varname	description	vartype	n	beta	lower	upper	pvalue	restype	fdr_sign	bonf_sign
[truncated: 18,960 more rows]

[truncated: 3 more sheets: Table S6, Table S7, Table S8]
